# Supplementary material for: Effects of error, chimera, bias, and GC content on the accuracy of amplicon sequencing
Source: mSystems. 2023 Dec 1;8(6):e01025-23. doi: 10.1128/msystems.01025-23 (PMC10734440; doi:10.1128/msystems.01025-23)
Supplement: Supplemental tables, set 2 — Table S10. [file msystems.01025-23-s0005.xlsx]

## Sheet: Table S10A 
Table S10A Statistics of Template Free Cotrol 16S Amplicon Sequence - Lab Contaminants
		all sample	Replicate 1	Replicate 2	Replicate 3	Replicate4	Mean	Standard diviation	Note
Template free control 1	number of ASVs	1317	436	528	484	333	445.25	83.7352	PCR not prepared in hood
	Number of genera	314	170	201	183	138	173	26.5707
	Number of phyla	40	30	27	31	32	30	2.16025
Template free control 2	number of ASVs	99	37	42	46	29	38.5	7.32575	PRC prepared in hood and all materials treated with UV light
	Number of genera	57	25	27	35	23	27.5	5.25991
	Number of phyla	18	5	9	13	10	9.25	3.30404

## Sheet: Table S10B
Table S10B. Statistics of Template Free Cotrol 16S Amplicon Sequence - Lab Contaminants -Phyla
Phyla	Domian	Template free control 1			Template free control 1			Mock community detaction
		mean Sq #	%	Rank	mean Sq #	%	Rank
Proteobacteria	Bacteria	2302	48.2701	1	4407.75	82.039	1	Yes
Firmicutes	Bacteria	392.25	8.22499	4	473.75	8.81764	2	Yes
Actinobacteriota	Bacteria	441.5	9.25771	2	81.25	1.51226	5
Bacteroidota	Bacteria	263.75	5.53051	5	153	2.8477	3
Acidobacteriota	Bacteria	400.25	8.39274	3	2.25	0.041878	15
Verrucomicrobiota	Bacteria	195.25	4.09415	6	94.75	1.76353	4
Chloroflexi	Bacteria	130	2.72594	7	31.75	0.590945	8
Nitrospirota	Bacteria	62.75	1.31579	10	32.5	0.604904	6
Gemmatimonadota	Bacteria	70.25	1.47306	8	9.75	0.181471	11
Un-classified	Bacteria	40	0.83875	14	32.25	0.600251	7
Myxococcota	Bacteria	67.75	1.42063	9	2.25	0.041878	16
Desulfobacterota	Bacteria	52.5	1.10086	12	14	0.260574	10
Planctomycetota	Bacteria	48.5	1.01698	13	7.75	0.144246	12
Campilobacterota	Bacteria	53.25	1.11659	11
Spirochaetota	Bacteria	35.25	0.739149	16	1	0.0186124	18
RCP2-54	Bacteria	31	0.650031	17
Sva0485	Bacteria	25.75	0.539945	18
Fusobacteriota	Bacteria	0.75	0.0157266	39	15.25	0.28384	9
Patescibacteria	Bacteria	12.5	0.262109	20	1.5	0.0279187	17
Methylomirabilota	Bacteria	12.25	0.256867	21
MBNT15	Bacteria	12	0.251625	22
Zixibacteria	Bacteria	10	0.209688	23
WPS-2	Bacteria	7.75	0.162508	24
Bdellovibrionota	Bacteria	5.75	0.12057	25
Dependentiae	Bacteria	5.5	0.115328	26
Elusimicrobiota	Bacteria	4.75	0.0996016	28
Armatimonadota	Bacteria	3.75	0.0786328	29
Latescibacterota	Bacteria	2.75	0.0576641	30
Calditrichota	Bacteria	2.5	0.0524219	31
Dadabacteria	Bacteria	2.25	0.0471797	32
Cyanobacteria	Bacteria	2	0.0419375	33
LCP-89	Bacteria	1.5	0.0314531	34
TA06	Bacteria	1.25	0.0262109	35
10bav-F6	Bacteria	1	0.0209688	36
NKB15	Bacteria	1	0.0209688	37
DTB120	Bacteria	0.75	0.0157266	38
Sumerlaeota	Bacteria	0.75	0.0157266	40
Crenarchaeota	Archaea	39.25	0.823024	15				yes
Nanoarchaeota	Archaea	21.75	0.45607	19	4.75	0.0884091	14
Thermoplasmatota	Archaea	5.25	0.110086	27	7.25	0.13494	13	yes

## Sheet: Table S10C
Table S10C. Statistics of Template Free Cotrol 16S Amplicon Sequence - Lab Contaminants -Genera
Genus	Domain	Phylum	Template free control 1			Template free control 1			Mock community detaction
			mean Sq #	%	Rank	mean Sq #	%	Rank
EscherichiaShigella	Bacteria	Proteobacteria	1161.75	24.3605	1	1164.5	21.6742	2
Acinetobacter	Bacteria	Proteobacteria	63.5	1.33152	12	1234.75	22.9817	1	yes
Massilia	Bacteria	Proteobacteria	34	0.712938	23	484.75	9.02238	3	yes
un-classified	Bacteria	Proteobacteria	296.5	6.21724	2	187	3.48053	8
Staphylococcus	Bacteria	Firmicutes	2.5	0.0524219	161	384.5	7.15648	4
Sphingomoun-classifieds	Bacteria	Proteobacteria	96.5	2.02349	9	257.25	4.78805	6
Pseudomoun-classifieds	Bacteria	Proteobacteria	63.25	1.32627	13	282.25	5.25336	5
un-classified	Bacteria	Acidobacteriota	260.5	5.46236	3	2.25	0.041878	47
un-classified	Bacteria	Firmicutes	160.25	3.36024	5	83.5	1.55414	12
un-classified	Bacteria	Actinobacteriota	200.75	4.20948	4	33	0.614211	17
Xanthomoun-classifieds	Bacteria	Proteobacteria	6.75	0.141539	85	223.25	4.15523	7
un-classified	Bacteria	Bacteroidota	136.75	2.86748	6	79.75	1.48434	13
un-classified	Bacteria	Chloroflexi	116.25	2.43762	8	31.75	0.590945	19
Brevundimoun-classifieds	Bacteria	Proteobacteria	3	0.0629063	147	140.75	2.6197	9
Candidatus_Udaeobacter	Bacteria	Verrucomicrobiota	119	2.49528	7
Enhydrobacter	Bacteria	Proteobacteria	4.25	0.0891172	118	113.25	2.10786	10
un-classified	Bacteria	Verrucomicrobiota	22	0.461313	37	94.75	1.76353	11
Paenisporosarciun-classified	Bacteria	Firmicutes	79.25	1.66177	10
Bradyrhizobium	Bacteria	Proteobacteria	69.5	1.45733	11	5	0.0930622	42
Allorhizobium-Neorhizobium-Pararhizobium-Rhizobium	Bacteria	Proteobacteria	12.75	0.267352	56	60.25	1.1214	15
un-classified	Bacteria	un-classified	40	0.83875	21	32.25	0.600251	18
un-classified	Bacteria	Gemmatimonadota	54.5	1.1428	16	9.75	0.181471	36
Ralstonia	Bacteria	Proteobacteria				62.75	1.16793	14
RB41	Bacteria	Acidobacteriota	61	1.27909	14
Ellin6067	Bacteria	Proteobacteria	43	0.901657	20	17.25	0.321065	28
Conexibacter	Bacteria	Actinobacteriota	57.5	1.2057	15
Bacillus	Bacteria	Firmicutes	52.25	1.09562	17
Cavicella	Bacteria	Proteobacteria				51.25	0.953888	16
un-classified	Bacteria	Nitrospirota	37.5	0.786328	22	11.5	0.214043	34
Nitrospira	Bacteria	Nitrospirota	25.25	0.529461	32	21	0.390861	24
un-classified	Bacteria	Planctomycetota	44.5	0.93311	19	1.5	0.0279187	50
MND1	Bacteria	Proteobacteria	45.5	0.954078	18
Solirubrobacter	Bacteria	Actinobacteriota	32.5	0.681485	25	0.75	0.0139593	54
Spirochaeta	Bacteria	Spirochaetota	31.5	0.660516	26	1	0.0186124	53
un-classified	Bacteria	RCP2-54	31	0.650031	27
GOUTA6	Bacteria	Proteobacteria	1	0.0209688	229	29.25	0.544414	20
un-classified	Bacteria	Myxococcota	27.75	0.581883	29	2.25	0.041878	48
un-classified	Bacteria	Desulfobacterota	29.5	0.618578	28
Nubsella	Bacteria	Bacteroidota	5.5	0.115328	95	23.75	0.442046	22
Bryobacter	Bacteria	Acidobacteriota	27.25	0.571399	30
Prevotella	Bacteria	Bacteroidota				26.75	0.497883	21
un-classified	Bacteria	Sva0485	25.75	0.539945	31
Gaiella	Bacteria	Actinobacteriota	18.75	0.393164	45	6.5	0.120981	39
ADurb.Bin063-1	Bacteria	Verrucomicrobiota	24.75	0.518977	33
Hyphomicrobium	Bacteria	Proteobacteria	23.5	0.492766	34
Candidatus_Solibacter	Bacteria	Acidobacteriota	23	0.482281	35
Chryseobacterium	Bacteria	Bacteroidota				22.75	0.423433	23
WCHB1-32	Bacteria	Bacteroidota	22.5	0.471797	36
Pseudarcobacter	Bacteria	Campilobacterota	22	0.461313	38
Pseudogracilibacillus	Bacteria	Firmicutes	21.75	0.45607	40
Pseudarthrobacter	Bacteria	Actinobacteriota	21.5	0.450828	41
Sideroxydans	Bacteria	Proteobacteria	1	0.0209688	230	20.25	0.376902	26
Aun-classifiederomyxobacter	Bacteria	Myxococcota	21	0.440344	42
Afipia	Bacteria	Proteobacteria				20.75	0.386208	25
Steroidobacter	Bacteria	Proteobacteria	20.5	0.42986	43
Limnohabitans	Bacteria	Proteobacteria				20	0.372249	27
Ellin6055	Bacteria	Proteobacteria	19.25	0.403649	44
Delftia	Bacteria	Proteobacteria	17.5	0.366953	46
Corynebacterium	Bacteria	Actinobacteriota	14.5	0.304047	50	2.5	0.0465311	46
Ramlibacter	Bacteria	Proteobacteria	16.25	0.340742	47
Methylobacterium-Methylorubrum	Bacteria	Proteobacteria	1.25	0.0262109	211	14.25	0.265227	32
Leptotrichia	Bacteria	Fusobacteriota				15.25	0.28384	29
Ottowia	Bacteria	Proteobacteria				15.25	0.28384	30
Flavisolibacter	Bacteria	Bacteroidota	15	0.314531	48
Sulfurimoun-classifieds	Bacteria	Campilobacterota	14.75	0.309289	49
Actinocorallia	Bacteria	Actinobacteriota				14.5	0.26988	31
Vibrio	Bacteria	Proteobacteria	14.25	0.298805	51
Desulfobulbus	Bacteria	Desulfobacterota				14	0.260574	33
Candidatus_Koribacter	Bacteria	Acidobacteriota	13.5	0.283078	52
Crossiella	Bacteria	Actinobacteriota	13.5	0.283078	53
Nocardioides	Bacteria	Actinobacteriota	13.5	0.283078	54
Devosia	Bacteria	Proteobacteria	13.25	0.277836	55
Gemmatimoun-classifieds	Bacteria	Gemmatimonadota	12.5	0.262109	57
un-classified	Bacteria	Patescibacteria	12.5	0.262109	58
un-classified	Bacteria	MBNT15	12	0.251625	59
Klebsiella	Bacteria	Proteobacteria	11.25	0.235899	60
Skermanella	Bacteria	Proteobacteria	11.25	0.235899	61
Thiomicrospira	Bacteria	Proteobacteria	11.25	0.235899	62
Cutibacterium	Bacteria	Actinobacteriota				10.5	0.195431	35
Clostridium_sensu_stricto_1	Bacteria	Firmicutes	9.75	0.204445	66	0.75	0.0139593	55
Sulfuricurvum	Bacteria	Campilobacterota	10.25	0.21493	63
Dongia	Bacteria	Proteobacteria	10.25	0.21493	64
un-classified	Bacteria	Zixibacteria	10	0.209688	65
Alkanindiges	Bacteria	Proteobacteria	9.25	0.193961	67
Blastococcus	Bacteria	Actinobacteriota	7.75	0.162508	77	1.25	0.0232656	52
Romboutsia	Bacteria	Firmicutes	9	0.188719	68
Marmoricola	Bacteria	Actinobacteriota	8.75	0.183477	69
Candidatus_Omnitrophus	Bacteria	Verrucomicrobiota	8.75	0.183477	70
Rhodanobacter	Bacteria	Proteobacteria	8.25	0.172992	71	0.25	0.00465311	56
Syntrophus	Bacteria	Desulfobacterota	8.25	0.172992	72
un-classified	Bacteria	Methylomirabilota	8.25	0.172992	73
Noviherbaspirillum	Bacteria	Proteobacteria	8.25	0.172992	74
Mycobacterium	Bacteria	Actinobacteriota	8	0.16775	75
Acidibacter	Bacteria	Proteobacteria	8	0.16775	76
Burkholderia-Caballeronia-Paraburkholderia	Bacteria	Proteobacteria	7.75	0.162508	78
Mesorhizobium	Bacteria	Proteobacteria	7.75	0.162508	79
un-classified	Bacteria	WPS-2	7.75	0.162508	80
Terrimoun-classifieds	Bacteria	Bacteroidota	7.5	0.157266	81
IS-44	Bacteria	Proteobacteria	7.5	0.157266	82
Paenibacillus	Bacteria	Firmicutes	7.25	0.152023	83
Gordonia	Bacteria	Actinobacteriota				7	0.130287	38
Pseudocitrobacter	Bacteria	Proteobacteria	7	0.146781	84
Draconibacterium	Bacteria	Bacteroidota	6.75	0.141539	86
Desulfatiglans	Bacteria	Desulfobacterota	6.75	0.141539	87
Rhodoplanes	Bacteria	Proteobacteria	6.75	0.141539	88
Opitutus	Bacteria	Verrucomicrobiota	6.75	0.141539	89
Tundrisphaera	Bacteria	Planctomycetota				6.25	0.116328	40
Arcobacter	Bacteria	Campilobacterota	6.25	0.131055	90
Streptomyces	Bacteria	Actinobacteriota	6	0.125813	91
Haliangium	Bacteria	Myxococcota	5.75	0.12057	92
Pedomicrobium	Bacteria	Proteobacteria	5.75	0.12057	93
Pseudoduganella	Bacteria	Proteobacteria	5.75	0.12057	94
Aquicella	Bacteria	Proteobacteria	2	0.0419375	176	3.5	0.0651435	44
un-classified	Bacteria	Dependentiae	5.5	0.115328	96
Turicibacter	Bacteria	Firmicutes	5.5	0.115328	97
Arenimoun-classifieds	Bacteria	Proteobacteria	5.5	0.115328	98
Pseudolabrys	Bacteria	Proteobacteria	5.5	0.115328	99
Lawsonella	Bacteria	Actinobacteriota				5.25	0.0977153	41
Subgroup_10	Bacteria	Acidobacteriota	5.25	0.110086	101
Niastella	Bacteria	Bacteroidota	5.25	0.110086	102
Phenylobacterium	Bacteria	Proteobacteria	5.25	0.110086	103
Rothia	Bacteria	Actinobacteriota	5	0.104844	104
Ferruginibacter	Bacteria	Bacteroidota	5	0.104844	105
Streptococcus	Bacteria	Firmicutes	5	0.104844	106
Lysobacter	Bacteria	Proteobacteria	5	0.104844	107
Chitinophaga	Bacteria	Bacteroidota	4.75	0.0996016	108
Parafilimoun-classifieds	Bacteria	Bacteroidota	4.75	0.0996016	109
un-classified	Bacteria	Elusimicrobiota	4.75	0.0996016	110
Clostridium_sensu_stricto_13	Bacteria	Firmicutes	4.75	0.0996016	111
Lysinibacillus	Bacteria	Firmicutes	4.75	0.0996016	112
Nordella	Bacteria	Proteobacteria	4.75	0.0996016	113
Mucilaginibacter	Bacteria	Bacteroidota	4.5	0.0943594	114
OLB12	Bacteria	Bacteroidota	4.5	0.0943594	115
Psychrobacter	Bacteria	Proteobacteria	4.5	0.0943594	116				yes
Reyranella	Bacteria	Proteobacteria	4.5	0.0943594	117
Desulfobacca	Bacteria	Desulfobacterota	4.25	0.0891172	119
Nitrosospira	Bacteria	Proteobacteria	4.25	0.0891172	120
Psychroglaciecola	Bacteria	Proteobacteria	4.25	0.0891172	121
Aridibacter	Bacteria	Acidobacteriota	4	0.083875	123
Angustibacter	Bacteria	Actinobacteriota	4	0.083875	124
Pedobacter	Bacteria	Bacteroidota	4	0.083875	125
Lactococcus	Bacteria	Firmicutes	4	0.083875	126
Tumebacillus	Bacteria	Firmicutes	4	0.083875	127
Acidicaldus	Bacteria	Proteobacteria	4	0.083875	128
un-classified	Bacteria	Armatimonadota	3.75	0.0786328	129
Edaphobaculum	Bacteria	Bacteroidota	3.75	0.0786328	130
Flavitalea	Bacteria	Bacteroidota	3.75	0.0786328	131
Bellilinea	Bacteria	Chloroflexi	3.75	0.0786328	132
Thermomoun-classifieds	Bacteria	Proteobacteria	3.75	0.0786328	133
Ellin517	Bacteria	Verrucomicrobiota	3.75	0.0786328	134
CL500-29_marine_group	Bacteria	Actinobacteriota	3.5	0.0733906	135
Chryseolinea	Bacteria	Bacteroidota	3.5	0.0733906	136
Pajaroellobacter	Bacteria	Myxococcota	3.5	0.0733906	137
Chujaibacter	Bacteria	Proteobacteria	3.5	0.0733906	138
Microvirga	Bacteria	Proteobacteria	3.5	0.0733906	139
Phyllobacterium	Bacteria	Proteobacteria	3.5	0.0733906	140
Roseovarius	Bacteria	Proteobacteria	3.5	0.0733906	141
Chungangia	Bacteria	Firmicutes				3.25	0.0604904	45
un-classified	Bacteria	Bdellovibrionota	3.25	0.0681485	142
YC-ZSS-LKJ147	Bacteria	Gemmatimonadota	3.25	0.0681485	143
Sh765B-TzT-35	Bacteria	Methylomirabilota	3.25	0.0681485	144
Phaselicystis	Bacteria	Myxococcota	3.25	0.0681485	145
Lacunisphaera	Bacteria	Verrucomicrobiota	3.25	0.0681485	146
Aurantisolimoun-classifieds	Bacteria	Bacteroidota	3	0.0629063	148
Marinobacter	Bacteria	Proteobacteria	3	0.0629063	149
un-classified	Bacteria	Spirochaetota	3	0.0629063	150
Terrabacter	Bacteria	Actinobacteriota	2.75	0.0576641	151
Ohtaekwangia	Bacteria	Bacteroidota	2.75	0.0576641	152
JG30a-KF-32	Bacteria	Chloroflexi	2.75	0.0576641	153
Brevibacillus	Bacteria	Firmicutes	2.75	0.0576641	154
Enterococcus	Bacteria	Firmicutes	2.75	0.0576641	155
un-classified	Bacteria	Latescibacterota	2.75	0.0576641	156
Aquisphaera	Bacteria	Planctomycetota	2.75	0.0576641	157
Aeromoun-classifieds	Bacteria	Proteobacteria	2.75	0.0576641	158
Methylomoun-classifieds	Bacteria	Proteobacteria	2.75	0.0576641	159
Sulfuricella	Bacteria	Proteobacteria	2.75	0.0576641	160
Acidothermus	Bacteria	Actinobacteriota	2.5	0.0524219	162
un-classified	Bacteria	Calditrichota	2.5	0.0524219	163
SWB02	Bacteria	Proteobacteria	2.5	0.0524219	164
Woeseia	Bacteria	Proteobacteria	2.5	0.0524219	165
Fermentimoun-classifieds	Bacteria	Bacteroidota	2.25	0.0471797	166
un-classified	Bacteria	Dadabacteria	2.25	0.0471797	167
Herbinix	Bacteria	Firmicutes	2.25	0.0471797	168
Duganella	Bacteria	Proteobacteria	2.25	0.0471797	169
Marinomoun-classifieds	Bacteria	Proteobacteria	2.25	0.0471797	170
Pseudoxanthomoun-classifieds	Bacteria	Proteobacteria	2.25	0.0471797	171
Rhizobacter	Bacteria	Proteobacteria	2.25	0.0471797	172
Stenotrophomoun-classifieds	Bacteria	Proteobacteria	2.25	0.0471797	173
Chthoniobacter	Bacteria	Verrucomicrobiota	2.25	0.0471797	174
Ellin516	Bacteria	Verrucomicrobiota	2.25	0.0471797	175
Luedemannella	Bacteria	Actinobacteriota	2	0.0419375	177
Bacteroides	Bacteria	Bacteroidota	2	0.0419375	178
Dyadobacter	Bacteria	Bacteroidota	2	0.0419375	179
un-classified	Bacteria	Cyanobacteria	2	0.0419375	180
Cellvibrio	Bacteria	Proteobacteria	2	0.0419375	181
Leptothrix	Bacteria	Proteobacteria	2	0.0419375	182
Shewanella	Bacteria	Proteobacteria	2	0.0419375	183
Thauera	Bacteria	Proteobacteria	2	0.0419375	184
Solobacterium	Bacteria	Firmicutes				1.75	0.0325718	49
Terracidiphilus	Bacteria	Acidobacteriota	1.75	0.0366953	185
Parabacteroides	Bacteria	Bacteroidota	1.75	0.0366953	186
Segetibacter	Bacteria	Bacteroidota	1.75	0.0366953	187
1921-3	Bacteria	Chloroflexi	1.75	0.0366953	188
RBG-16-58-14	Bacteria	Chloroflexi	1.75	0.0366953	189
Dokdonella	Bacteria	Proteobacteria	1.75	0.0366953	190
TM7a	Bacteria	Patescibacteria				1.5	0.0279187	51
Brevibacterium	Bacteria	Actinobacteriota	1.5	0.0314531	192
Ilumatobacter	Bacteria	Actinobacteriota	1.5	0.0314531	193
Jatrophihabitans	Bacteria	Actinobacteriota	1.5	0.0314531	194
Quadrisphaera	Bacteria	Actinobacteriota	1.5	0.0314531	195
Adhaeribacter	Bacteria	Bacteroidota	1.5	0.0314531	196
Petrimoun-classifieds	Bacteria	Bacteroidota	1.5	0.0314531	197
Solitalea	Bacteria	Bacteroidota	1.5	0.0314531	198
Ammoniphilus	Bacteria	Firmicutes	1.5	0.0314531	199
Exiguobacterium	Bacteria	Firmicutes	1.5	0.0314531	200
Intestinibacter	Bacteria	Firmicutes	1.5	0.0314531	201
un-classified	Bacteria	LCP-89	1.5	0.0314531	202
Aetherobacter	Bacteria	Myxococcota	1.5	0.0314531	203
Polyangium	Bacteria	Myxococcota	1.5	0.0314531	204
Aquabacterium	Bacteria	Proteobacteria	1.5	0.0314531	205
Dyella	Bacteria	Proteobacteria	1.5	0.0314531	206
Gemmobacter	Bacteria	Proteobacteria	1.5	0.0314531	207
Methylovirgula	Bacteria	Proteobacteria	1.5	0.0314531	208
Rhodobacter	Bacteria	Proteobacteria	1.5	0.0314531	209
Rudaea	Bacteria	Proteobacteria	1.5	0.0314531	210
Granulicella	Bacteria	Acidobacteriota	1.25	0.0262109	212
Stenotrophobacter	Bacteria	Acidobacteriota	1.25	0.0262109	213
Brachybacterium	Bacteria	Actinobacteriota	1.25	0.0262109	214
Geodermatophilus	Bacteria	Actinobacteriota	1.25	0.0262109	215
Aneurinibacillus	Bacteria	Firmicutes	1.25	0.0262109	216
Christensenellaceae_R-7_group	Bacteria	Firmicutes	1.25	0.0262109	217
Archangium	Bacteria	Myxococcota	1.25	0.0262109	218
Gemmata	Bacteria	Planctomycetota	1.25	0.0262109	219
Candidatus_Tenderia	Bacteria	Proteobacteria	1.25	0.0262109	220
Chitinivorax	Bacteria	Proteobacteria	1.25	0.0262109	221
Dechloromoun-classifieds	Bacteria	Proteobacteria	1.25	0.0262109	222
Polycyclovorans	Bacteria	Proteobacteria	1.25	0.0262109	223
Rhizomicrobium	Bacteria	Proteobacteria	1.25	0.0262109	224
Rickettsiella	Bacteria	Proteobacteria	1.25	0.0262109	225
Roseomoun-classifieds	Bacteria	Proteobacteria	1.25	0.0262109	226
TX1A-55	Bacteria	Proteobacteria	1.25	0.0262109	227
un-classified	Bacteria	TA06	1.25	0.0262109	228
un-classified	Bacteria	10bav-F6	1	0.0209688	231
Kibdelosporangium	Bacteria	Actinobacteriota	1	0.0209688	232
Micrococcus	Bacteria	Actinobacteriota	1	0.0209688	233
Mumia	Bacteria	Actinobacteriota	1	0.0209688	234
un-classifiedkamurella	Bacteria	Actinobacteriota	1	0.0209688	235
Paeun-classifiedrthrobacter	Bacteria	Actinobacteriota	1	0.0209688	236
Peredibacter	Bacteria	Bdellovibrionota	1	0.0209688	237
Aun-classifiederolinea	Bacteria	Chloroflexi	1	0.0209688	238
Leptolinea	Bacteria	Chloroflexi	1	0.0209688	239
UTCFX1	Bacteria	Chloroflexi	1	0.0209688	240
Cerasibacillus	Bacteria	Firmicutes	1	0.0209688	241
Ruminococcus	Bacteria	Firmicutes	1	0.0209688	242
Spiroplasma	Bacteria	Firmicutes	1	0.0209688	243
un-classified	Bacteria	NKB15	1	0.0209688	244
Altererythrobacter	Bacteria	Proteobacteria	1	0.0209688	245
Coxiella	Bacteria	Proteobacteria	1	0.0209688	246
Halomoun-classifieds	Bacteria	Proteobacteria	1	0.0209688	247
Halothiobacillus	Bacteria	Proteobacteria	1	0.0209688	248
Hoeflea	Bacteria	Proteobacteria	1	0.0209688	249
Legionella	Bacteria	Proteobacteria	1	0.0209688	250				yes
Marine_Methylotrophic_Group_3	Bacteria	Proteobacteria	1	0.0209688	251
Methylomicrobium	Bacteria	Proteobacteria	1	0.0209688	252
Candidatus_Protochlamydia	Bacteria	Verrucomicrobiota	1	0.0209688	253
Occallatibacter	Bacteria	Acidobacteriota	0.75	0.0157266	254
Thermoaun-classifiederobaculum	Bacteria	Acidobacteriota	0.75	0.0157266	255
Actinoallomurus	Bacteria	Actinobacteriota	0.75	0.0157266	256
Agromyces	Bacteria	Actinobacteriota	0.75	0.0157266	257
Nonomuraea	Bacteria	Actinobacteriota	0.75	0.0157266	258
Pseudonocardia	Bacteria	Actinobacteriota	0.75	0.0157266	259
Rubrobacter	Bacteria	Actinobacteriota	0.75	0.0157266	260
Umezawaea	Bacteria	Actinobacteriota	0.75	0.0157266	261
hgcI_clade	Bacteria	Actinobacteriota	0.75	0.0157266	262
Aun-classifiederocella	Bacteria	Bacteroidota	0.75	0.0157266	263
BSV13	Bacteria	Bacteroidota	0.75	0.0157266	264
Emticicia	Bacteria	Bacteroidota	0.75	0.0157266	265
Igun-classifiedvibacterium	Bacteria	Bacteroidota	0.75	0.0157266	266
OLB8	Bacteria	Bacteroidota	0.75	0.0157266	267
Paludibacter	Bacteria	Bacteroidota	0.75	0.0157266	268
Pontibacter	Bacteria	Bacteroidota	0.75	0.0157266	269
Rikenellaceae_RC9_gut_group	Bacteria	Bacteroidota	0.75	0.0157266	270
Bdellovibrio	Bacteria	Bdellovibrionota	0.75	0.0157266	271
Oligoflexus	Bacteria	Bdellovibrionota	0.75	0.0157266	272
FCPS473	Bacteria	Chloroflexi	0.75	0.0157266	273
un-classified	Bacteria	DTB120	0.75	0.0157266	274
Desulfomonile	Bacteria	Desulfobacterota	0.75	0.0157266	275
Desulfovirga	Bacteria	Desulfobacterota	0.75	0.0157266	276
Smithella	Bacteria	Desulfobacterota	0.75	0.0157266	277
Syntrophorhabdus	Bacteria	Desulfobacterota	0.75	0.0157266	278
Trichloromoun-classifieds	Bacteria	Desulfobacterota	0.75	0.0157266	279
Cellulosilyticum	Bacteria	Firmicutes	0.75	0.0157266	280
Cohnella	Bacteria	Firmicutes	0.75	0.0157266	281
Paraclostridium	Bacteria	Firmicutes	0.75	0.0157266	282
Proteiniclasticum	Bacteria	Firmicutes	0.75	0.0157266	283
Tepidibacter	Bacteria	Firmicutes	0.75	0.0157266	284
Trichococcus	Bacteria	Firmicutes	0.75	0.0157266	285
Hypnocyclicus	Bacteria	Fusobacteriota	0.75	0.0157266	286
Candidatus_Methylomirabilis	Bacteria	Methylomirabilota	0.75	0.0157266	287
Myxococcus	Bacteria	Myxococcota	0.75	0.0157266	288
P3OB-42	Bacteria	Myxococcota	0.75	0.0157266	289
Sorangium	Bacteria	Myxococcota	0.75	0.0157266	290
Acidisoma	Bacteria	Proteobacteria	0.75	0.0157266	291
Acidovorax	Bacteria	Proteobacteria	0.75	0.0157266	292
Ahniella	Bacteria	Proteobacteria	0.75	0.0157266	293
Bosea	Bacteria	Proteobacteria	0.75	0.0157266	294
Caenimoun-classifieds	Bacteria	Proteobacteria	0.75	0.0157266	295
Candidatus_Alysiosphaera	Bacteria	Proteobacteria	0.75	0.0157266	296
Candidatus_Competibacter	Bacteria	Proteobacteria	0.75	0.0157266	297
Caulobacter	Bacteria	Proteobacteria	0.75	0.0157266	298
GKS98_freshwater_group	Bacteria	Proteobacteria	0.75	0.0157266	299
Gallionella	Bacteria	Proteobacteria	0.75	0.0157266	300
Hahella	Bacteria	Proteobacteria	0.75	0.0157266	301
Hirschia	Bacteria	Proteobacteria	0.75	0.0157266	302
Luteimoun-classifieds	Bacteria	Proteobacteria	0.75	0.0157266	303
Methylocystis	Bacteria	Proteobacteria	0.75	0.0157266	304
Methylophilus	Bacteria	Proteobacteria	0.75	0.0157266	305
Neisseria	Bacteria	Proteobacteria	0.75	0.0157266	306
Nitrosomoun-classifieds	Bacteria	Proteobacteria	0.75	0.0157266	307
Novosphingobium	Bacteria	Proteobacteria	0.75	0.0157266	308
OM60(NOR5)_clade	Bacteria	Proteobacteria	0.75	0.0157266	309
Povalibacter	Bacteria	Proteobacteria	0.75	0.0157266	310
Rubribacterium	Bacteria	Proteobacteria	0.75	0.0157266	311
Sulfurifustis	Bacteria	Proteobacteria	0.75	0.0157266	312
RBG-16-49-21	Bacteria	Spirochaetota	0.75	0.0157266	313
Sumerlaea	Bacteria	Sumerlaeota	0.75	0.0157266	314
Neochlamydia	Bacteria	Verrucomicrobiota	0.75	0.0157266	315
Verrucomicrobium	Bacteria	Verrucomicrobiota	0.75	0.0157266	316
un-classified	Archaea	Crenarchaeota	33.75	0.707696	24
un-classified	Archaea	Nanoarchaeota	21.75	0.45607	39	4.75	0.0884091	43
un-classified	Archaea	Thermoplasmatota	5.25	0.110086	100	7.25	0.13494	37
Candidatus_Nitrososphaera	Archaea	Crenarchaeota	4	0.083875	122
Candidatus_Nitrocosmicus	Archaea	Crenarchaeota	1.5	0.0314531	191
