# Supplementary material for: Effects of error, chimera, bias, and GC content on the accuracy of amplicon sequencing
Source: mSystems. 2023 Dec 1;8(6):e01025-23. doi: 10.1128/msystems.01025-23 (PMC10734440; doi:10.1128/msystems.01025-23)
Supplement: Supplemental tables, set 3 — Tables S9 and S12. [file msystems.01025-23-s0006.xlsx]

## Sheet: Table S9A-C
Table S9A. Mock community strains observed ratio and differences to expected- Bm1
Strains			Non-phasing					One-step phasing					Two-step phasing
	Expected ratio (%)		Number of sequences	Observed ratio (%)	Ratio of observed/expected	Log2 observed/expected	fold changes	Number of sequences	Observed ratio	Ratio of observed/expected	Log2 observed/expected	fold changes	Number of sequences	Observed ratio	Ratio of observed/expected	Log2 observed/expected	fold changes
	100		8882.23	96.4091				9002.03	96.2423				9328.47	97.7645
Acidobacteria_JQ346769	3.03	Low GC	584.38 (122.92)	6.56 (0.99)	2.17135	1.1186	1.1186	341.04 (151.74)	3.76 (1.24)	1.25032	0.322301	0.322301	359.75 (142.29)	3.82 (0.47)	1.27276	0.347965	0.347965
Bacteroidetes_clone1_JQ346767	3.03	Low GC	262.42 (43.46)	2.95 (0.22)	0.975211	-0.0362141	0.0362141	326.25 (126.51)	3.56 (0.79)	1.1961	0.258338	0.258338	396.96 (152.73)	4.22 (0.36)	1.40441	0.489963	0.489963
Syntrophobacter_fumaroxidans_JQ346744	3.03	Low GC	355.29 (66.54)	3.98 (0.33)	1.34291	0.425365	0.425365	316.33 (105.61)	3.49 (0.64)	1.1825	0.241838	0.241838	421.75 (171.13)	4.46 (0.37)	1.50715	0.591823	0.591823
Protochlamydia_amoebophila_JQ346728	3.03	Low GC	38.58 (9.97)	0.43 (0.08)	0.145691	-2.77902	2.77902	93.17 (32.58)	1.04 (0.28)	0.347373	-1.52544	1.52544	112.33 (46.26)	1.2 (0.22)	0.402437	-1.31316	1.31316
Chlorobi_JQ346768	3.03	Low GC	13.08 (4.64)	0.15 (0.05)	0.0493811	-4.3399	4.3399	13.58 (10.91)	0.16 (0.13)	0.0502637	-4.31434	4.31434	35.67 (24.85)	0.44 (0.38)	0.127365	-2.97296	2.97296
Desulfurispirillum_alkaliphilum_JQ346730	3.03	Low GC	144.75 (29.48)	1.62 (0.19)	0.541259	-0.885608	0.885608	161.08 (55.96)	1.77 (0.37)	0.592862	-0.754231	0.754231	208.38 (92.24)	2.2 (0.29)	0.740591	-0.433251	0.433251
Cyanobacterium_JQ346766	3.03	Low GC	266.88 (65.44)	2.98 (0.53)	0.991634	-0.0121204	0.0121204	170.71 (90.02)	1.88 (0.87)	0.625858	-0.676092	0.676092	151.92 (67.09)	1.6 (0.22)	0.537479	-0.895718	0.895718
Syntrophococcus_sucromutans_JQ346731	3.03	Low GC	253.79 (65.11)	2.83 (0.44)	0.954477	-0.0672171	0.0672171	372.42 (113.1)	4.12 (0.65)	1.37926	0.463898	0.463898	400.08 (152.6)	4.26 (0.19)	1.42415	0.510102	0.510102
Leptotrichia_hofstadii_JQ346732	3.03	Low GC	212.63 (44.82)	2.37 (0.24)	0.791583	-0.337187	0.337187	287.33 (137.64)	3.29 (1.54)	1.05634	0.0790798	0.0790798	252.33 (99.06)	2.69 (0.19)	0.893924	-0.161776	0.161776
Victivallis_vadensis_JQ346729	3.03	Low GC	206.79 (40.84)	2.32 (0.26)	0.77085	-0.375478	0.375478	245.42 (85.02)	2.71 (0.52)	0.901264	-0.149979	0.149979	417.21 (168.28)	4.42 (0.34)	1.47782	0.563472	0.563472
Mycoplasma_orale	3.03	Low GC	508.92 (84.85)	5.72 (0.47)	1.89747	0.92408	0.92408	320.38 (107.47)	3.54 (0.71)	1.17883	0.237358	0.237358	517.88 (208.84)	5.48 (0.47)	1.83543	0.87612	0.87612
Actinobacterium_JQ346771	3.03	Medium GC	30.83 (8.81)	0.35 (0.08)	0.114554	-3.1259	3.1259	12.83 (6.13)	0.15 (0.06)	0.0470374	-4.41005	4.41005	36.79 (25.26)	0.45 (0.39)	0.13016	-2.94164	2.94164
Persephonella_hydrogeniphila_JQ346733	3.03	Medium GC	419.63 (75.84)	4.71 (0.51)	1.69389	0.760342	0.760342	247.29 (95.83)	2.74 (0.7)	1.02808	0.0399492	0.0399492	175.08 (65.3)	1.88 (0.25)	0.664384	-0.58991	0.58991
Caldisericum_exile_JQ346734	3.03	Medium GC	54.92 (14.8)	0.62 (0.14)	0.204064	-2.29291	2.29291	175.79 (82.55)	1.92 (0.64)	0.644482	-0.633787	0.633787	142.54 (61.04)	1.51 (0.21)	0.504294	-0.987663	0.987663
Deinococcus_indicus_JQ346735	3.03	Medium GC	219.67 (35.47)	2.48 (0.3)	0.817741	-0.290284	0.290284	329.42 (116.82)	3.6 (0.56)	1.21032	0.275394	0.275394	265.71 (87.27)	2.88 (0.3)	0.941969	-0.0862487	0.0862487
Desulfovibrio_AJ786059	3.03	Medium GC	235.08 (49.34)	2.63 (0.32)	0.880164	-0.184155	0.184155	251.46 (89.02)	2.76 (0.55)	0.931216	-0.102812	0.102812	328.71 (137.61)	3.47 (0.36)	1.16797	0.224004	0.224004
Planctomycete_JQ346772	3.03	Medium GC	208.83 (48.49)	2.33 (0.35)	0.776126	-0.365637	0.365637	229.67 (104.19)	2.55 (0.94)	0.842164	-0.247826	0.247826	179.38 (66.68)	1.92 (0.18)	0.634772	-0.655689	0.655689
Syntrophus_buswellii_JQ346736	3.03	Medium GC	384.42 (63.42)	4.31 (0.24)	1.44911	0.535162	0.535162	516.67 (163.01)	5.72 (0.98)	1.91039	0.933865	0.933865	576.71 (216.33)	6.15 (0.57)	2.05669	1.04033	1.04033
Syntrophus_gentianae_JQ346737	3.03	Medium GC	362.08 (72.63)	4.04 (0.31)	1.36071	0.44436	0.44436	450.04 (153.78)	4.95 (0.9)	1.66644	0.736767	0.736767	530.29 (190.19)	5.67 (0.46)	1.88985	0.918269	0.918269
Spirochaetes_JQ346773	3.03	Medium GC	234.92 (57.85)	2.62 (0.39)	0.872882	-0.196142	0.196142	323.83 (139.7)	3.52 (0.89)	1.18723	0.247597	0.247597	335.17 (127.16)	3.57 (0.22)	1.1858	0.245863	0.245863
Synergistetes_JQ346774	3.03	Medium GC	287.13 (71.66)	3.21 (0.57)	1.06732	0.0939953	0.0939953	329.58 (146.47)	3.64 (1.24)	1.20849	0.273207	0.273207	128.21 (56.16)	1.36 (0.2)	0.453596	-1.14052	1.14052
Verrucomicrobia_JQ346775	3.03	Medium GC	173.63 (40.65)	1.94 (0.3)	0.645298	-0.631963	0.631963	163.13 (70.41)	1.83 (0.73)	0.598215	-0.741264	0.741264	135.04 (56.2)	1.43 (0.15)	0.47776	-1.06564	1.06564
Sulfurihydrogenibium_yellowstonense_JQ346738	3.03	High GC	331.29 (58.43)	3.73 (0.5)	1.25125	0.323366	0.323366	408.54 (169.85)	4.55 (1.5)	1.52195	0.605923	0.605923	408.21 (137.5)	4.41 (0.42)	1.46572	0.551611	0.551611
Thermomicrobium_roseum_JQ346739	3.03	High GC	92.54 (13.86)	1.05 (0.13)	0.355142	-1.49353	1.49353	169.71 (54.47)	1.87 (0.29)	0.641439	-0.640615	0.640615	113.21 (45.37)	1.23 (0.3)	0.407886	-1.29376	1.29376
Deferribacter_desulfuricans_JQ346740	3.03	High GC	295.33 (67.41)	3.32 (0.65)	1.12584	0.171006	0.171006	327.33 (98.3)	3.63 (0.56)	1.22924	0.297769	0.297769	328.33 (125.38)	3.5 (0.25)	1.17873	0.237228	0.237228
Dictyoglomus_thermophilum_JQ346741	3.03	High GC	251.71 (58.35)	2.81 (0.4)	0.980933	-0.0277737	0.0277737	247.21 (119.52)	2.71 (0.97)	0.952004	-0.0709607	0.0709607	149.42 (57.23)	1.6 (0.24)	0.544237	-0.877693	0.877693
Fibrobacter_succinogenes_JQ346742	3.03	High GC	548.38 (97.08)	6.14 (0.38)	2.03759	1.02686	1.02686	366.42 (253.38)	3.94 (1.65)	1.34337	0.425858	0.425858	316.13 (116.39)	3.37 (0.19)	1.11844	0.161488	0.161488
Syntrophothermus_lipocalidus_JQ346743	3.03	High GC	357.17 (67.25)	4.01 (0.41)	1.32712	0.408299	0.408299	333.17 (113.7)	3.66 (0.61)	1.22147	0.288618	0.288618	424.75 (172.72)	4.49 (0.35)	1.50273	0.587584	0.587584
Gemmatimonadetes_JQ346776	3.03	High GC	257.29 (43.21)	2.89 (0.17)	0.960051	-0.0588172	0.0588172	277.42 (92.31)	3.06 (0.61)	1.02027	0.028949	0.028949	259.83 (103.39)	2.77 (0.27)	0.920883	-0.11891	0.11891
Nitrospira_JQ346777	3.03	High GC	178.63 (32.73)	2.01 (0.2)	0.668521	-0.580956	0.580956	331.46 (107.07)	3.66 (0.64)	1.22499	0.292769	0.292769	382 (150.92)	4.05 (0.33)	1.35636	0.439745	0.439745
Bacteroidetes_clone2_JQ346770	3.03	High GC	280.21 (53.55)	3.13 (0.25)	1.04209	0.0594834	0.0594834	322 (96.74)	3.58 (0.63)	1.18264	0.242017	0.242017	421.08 (158.95)	4.48 (0.28)	1.49049	0.575783	0.575783
Thermodesulfobacterium_commune_JQ346745	3.03	High GC	127.29 (25)	1.43 (0.23)	0.479468	-1.06049	1.06049	202.88 (66.88)	2.22 (0.26)	0.749446	-0.416104	0.416104	166.42 (69.68)	1.78 (0.35)	0.590973	-0.758837	0.758837
Thermotoga_neapolitana_JQ346746	3.03	High GC	602.33 (105.52)	6.76 (0.57)	2.26161	1.17735	1.17735	237.29 (97.38)	2.64 (0.79)	0.881429	-0.182083	0.182083	195.08 (65.91)	2.12 (0.35)	0.696084	-0.522667	0.522667
Table S9B. Mock community strains observed ratio and differences to expected- Bm2
Strains			Non-phasing					One-step phasing					Two-step phasing
	Expected ratio (%)		Number of sequences	Observed ratio (%)	Ratio of observed/expected	Log2 observed/expected	fold changes	Number of sequences	Observed ratio	Ratio of observed/expected	Log2 observed/expected	fold changes	Number of sequences	Observed ratio	Ratio of observed/expected	Log2 observed/expected	fold changes
Total			9695.95	99.169				9836.76	99.3097				9814.65	99.3584
Acidobacteria	8.41	Low GC	1835.88 (498.86)	18.83 (2.69)	2.25143	1.17084	1.17084	1165.71 (554.17)	11.74 (3.87)	1.4091	0.494776	0.494776	1037.58 (491.42)	10.46 (1.07)	1.25704	0.330036	0.330036
Bacteroidetes clone 1	8.41	Low GC	791.71 (185.4)	8.16 (0.62)	0.970961	-0.042515	0.042515	1068.54 (482.92)	10.74 (2.46)	1.29164	0.369208	0.369208	1110.21 (474.79)	11.38 (0.61)	1.34524	0.427867	0.427867
Syntrophobacter fumaroxidans	8.41	Low GC	1154.42 (249.56)	11.96 (0.82)	1.42021	0.506103	0.506103	1174.25 (446.79)	11.99 (1.83)	1.42361	0.509552	0.509552	1216.13 (529.69)	12.41 (0.47)	1.47593	0.561624	0.561624
Protochlamydia amoebophilia	8.41	Low GC	116.75 (29.72)	1.2 (0.13)	0.144918	-2.7867	2.7867	298.25 (125.97)	3.07 (0.94)	0.365007	-1.454	1.454	305 (145.09)	3.09 (0.22)	0.372699	-1.42392	1.42392
Chlorobi	8.41	Low GC	42.83 (13.73)	0.44 (0.08)	0.053199	-4.23246	4.23246	45.83 (47.6)	0.45 (0.34)	0.0558583	-4.16208	4.16208	96.54 (97.43)	1.05 (0.89)	0.117517	-3.08906	3.08906
Desulfurispirillum alkaliphilum	8.41	Low GC	444.08 (111.53)	4.57 (0.49)	0.548484	-0.866478	0.866478	549.71 (234.73)	5.54 (0.87)	0.66781	-0.582491	0.582491	599.71 (285.51)	6.06 (0.41)	0.729684	-0.454656	0.454656
Cyanobacteria	8.41	Low GC	885.71 (237.96)	9.15 (1.4)	1.08619	0.119274	0.119274	634.38 (385.69)	6.32 (3.06)	0.766834	-0.383014	0.383014	433.13 (200.8)	4.38 (0.26)	0.524744	-0.930314	0.930314
Syntrophococcus sucromutans	8.41	Low GC	884.92 (232.73)	9.1 (1.1)	1.09084	0.125435	0.125435	1354.25 (505.08)	13.8 (1.89)	1.64628	0.719209	0.719209	1199.96 (543.59)	12.16 (0.44)	1.45957	0.545547	0.545547
Leptotrichia hofstadii	8.41	Low GC	679.88 (171.1)	6.97 (0.54)	0.834836	-0.260435	0.260435	980.38 (521.43)	10.16 (4.12)	1.18719	0.247553	0.247553	725.17 (319.48)	7.39 (0.33)	0.879464	-0.185304	0.185304
Victivallis vadensis	8.41	Low GC	690.75 (167.94)	7.1 (0.59)	0.849405	-0.235475	0.235475	851.96 (312.59)	8.79 (1.86)	1.03261	0.0462974	0.0462974	1139.33 (515.24)	11.55 (0.61)	1.38204	0.466796	0.466796
Mycoplasma orale	8.41	Low GC	1639.71 (364.93)	16.94 (1.25)	2.01536	1.01103	1.01103	1118.04 (431.55)	11.37 (1.63)	1.35566	0.438997	0.438997	1417.21 (604.51)	14.51 (0.83)	1.72136	0.783548	0.783548
Actinobacteria	0.67	Medium GC	6.92 (3.09)	0.07 (0.03)	0.106522	-3.23077	3.23077	3.5 (2.59)	0.04 (0.02)	0.0531057	-4.23499	4.23499	7.79 (7.86)	0.08 (0.09)	0.118464	-3.07747	3.07747
Persephonella hydrogeniphiia H3	0.67	Medium GC	74.83 (19.78)	0.77 (0.14)	1.15266	0.204965	0.204965	44.04 (27.88)	0.44 (0.21)	0.670194	-0.577349	0.577349	35.75 (19.63)	0.35 (0.08)	0.544267	-0.877613	0.877613
Caldisericum exile	0.67	Medium GC	12.67 (5.02)	0.13 (0.04)	0.195035	-2.3582	2.3582	28.75 (11.99)	0.29 (0.08)	0.436225	-1.19685	1.19685	26.71 (11.69)	0.28 (0.07)	0.406185	-1.29979	1.29979
Deinococcus indicus	0.67	Medium GC	68.42 (18.48)	0.71 (0.12)	1.05322	0.0748028	0.0748028	95 (46.38)	0.93 (0.24)	1.44144	0.527511	0.527511	80.83 (44.44)	0.8 (0.14)	1.22996	0.298613	0.298613
Desulfovibrio	0.67	Medium GC	49.83 (16.89)	0.51 (0.1)	0.771672	-0.373941	0.373941	50.21 (23.53)	0.51 (0.13)	0.772612	-0.372184	0.372184	57.25 (28.94)	0.58 (0.1)	0.88202	-0.181117	0.181117
Planctomycetes	0.67	Medium GC	35.5 (11.79)	0.37 (0.09)	0.546466	-0.871796	0.871796	38.75 (23.88)	0.38 (0.17)	0.587956	-0.76622	0.76622	33.08 (18.93)	0.33 (0.09)	0.503055	-0.991211	0.991211
Syntrophus /bus	0.67	Medium GC	63.46 (17.8)	0.65 (0.09)	0.988411	-0.0168173	0.0168173	80.13 (34.8)	0.8 (0.15)	1.236	0.305676	0.305676	87.08 (43.48)	0.88 (0.12)	1.34402	0.42655	0.42655
Syntrophus gentianae	0.67	Medium GC	54.63 (13.62)	0.57 (0.09)	0.853719	-0.228168	0.228168	64.25 (26.83)	0.65 (0.14)	0.986249	-0.0199765	0.0199765	72.38 (34.33)	0.74 (0.11)	1.10891	0.149145	0.149145
Spirochaetes	0.67	Medium GC	44.63 (15.14)	0.46 (0.1)	0.687008	-0.541601	0.541601	55.63 (28.83)	0.55 (0.17)	0.844077	-0.244553	0.244553	54.29 (28.67)	0.55 (0.1)	0.825601	-0.276483	0.276483
Synergistetes	0.67	Medium GC	57.42 (14.43)	0.6 (0.1)	0.88389	-0.178062	0.178062	66.38 (33.51)	0.67 (0.25)	1.00719	0.0103324	0.0103324	24 (10.95)	0.25 (0.05)	0.364974	-1.45414	1.45414
Verrucomicrobia	0.67	Medium GC	32.17 (8.18)	0.33 (0.06)	0.495206	-1.0139	1.0139	29.46 (16.35)	0.3 (0.14)	0.447605	-1.1597	1.1597	25.25 (11.11)	0.26 (0.05)	0.383983	-1.38089	1.38089
Sulfurihydrogenibium yellowstonense	0.01	High GC	0.92 (1.18)	0.01 (0.01)	0.94885	-0.0757484	0.0757484	1.92 (1.69)	0.02 (0.02)	1.95186	0.964851	0.964851	1.25 (1.73)	0.01 (0.01)	1.27361	0.348919	0.348919
Thermomicrobium roseum	0.01	High GC	0.25 (0.68)	0 (0.01)	0.299094	-1.74133	1.74133	0.58 (0.78)	0.01 (0.01)	0.640455	-0.642831	0.642831	0.29 (0.62)	0 (0.01)	0.295477	-1.75888	1.75888
Deferribacter desulfuricans	0.01	High GC	0.67 (1.01)	0.01 (0.01)	0.69101	-0.533221	0.533221	1.21 (1.44)	0.01 (0.01)	1.23008	0.298752	0.298752	1.25 (1.26)	0.01 (0.01)	1.31436	0.394362	0.394362
Dictyoglomus thermophilum	0.01	High GC	0.54 (0.66)	0.01 (0.01)	0.556934	-0.844423	0.844423	0.96 (1.12)	0.01 (0.01)	1.14875	0.200068	0.200068	0.46 (0.59)	0.01 (0.01)	0.509443	-0.973009	0.973009
Fibrobacter succinogenes S85	0.01	High GC	1.13 (1.12)	0.01 (0.01)	1.16544	0.220869	0.220869	1.17 (1.31)	0.01 (0.01)	1.18942	0.250253	0.250253	0.92 (1.06)	0.01 (0.01)	0.937374	-0.093303	0.093303
Syntrophothermus lipocalidus	0.01	High GC	1.25 (1.33)	0.01 (0.01)	1.2892	0.366474	0.366474	1 (1.25)	0.01 (0.01)	1.01659	0.0237449	0.0237449	1.04 (0.86)	0.01 (0.01)	1.05964	0.0835748	0.0835748
Gemmatimonadetes	0.01	High GC	0.5 (0.59)	0 (0.01)	0.515679	-0.955454	0.955454	1.04 (1.08)	0.01 (0.01)	1.05726	0.0803284	0.0803284	0.83 (1.01)	0.01 (0.01)	0.896619	-0.157433	0.157433
Nitrospira	0.01	High GC	0.38 (0.58)	0 (0.01)	0.391916	-1.35138	1.35138	0.54 (0.66)	0.01 (0.01)	0.589625	-0.76213	0.76213	0.88 (0.9)	0.01 (0.01)	0.937374	-0.093303	0.093303
Bacteroidetes clone 2	0.01	High GC	0.17 (0.38)	0 (0)	0.175331	-2.51185	2.51185	0.5 (0.66)	0.01 (0.01)	0.508297	-0.976255	0.976255	0.71 (0.81)	0.01 (0.01)	0.723408	-0.467118	0.467118
Thermodesulfobacterium commune	0.01	High GC	0.17 (0.38)	0 (0)	0.175331	-2.51185	2.51185	0.71 (1)	0.01 (0.01)	0.721782	-0.470364	0.470364	0.54 (0.66)	0.01 (0.01)	0.550198	-0.861977	0.861977
Thermotoga neapolitana	0.01	High GC	1.04 (1.12)	0.01 (0.01)	1.07261	0.101129	0.101129	1.04 (1.2)	0.01 (0.01)	1.05726	0.0803284	0.0803284	0.71 (1.08)	0.01 (0.01)	0.723408	-0.467118	0.467118
Table S9C. Mock community strains observed ratio and differences to expected- Bm3
Strains			Non-phasing					One-step phasing					Two-step phasing
	Expected ratio (%)		Number of sequences	Observed ratio (%)	Ratio of observed/expected	Log2 observed/expected	fold changes	Number of sequences	Observed ratio	Ratio of observed/expected	Log2 observed/expected	fold changes	Number of sequences	Observed ratio	Ratio of observed/expected	Log2 observed/expected	fold changes
Total			8813.85	97.1172				8986.34					9356.44
Acidobacteria	0.01	Low GC	1.33 (1.27)	0.01 (0.01)	1.50899	0.593582	0.593582	0.88 (0.95)	0.01 (0.01)	0.979264	-0.0302301	0.0302301	1.29 (1.27)	0.01 (0.01)	1.37873	0.463339	0.463339
Bacteroidetes clone 1	0.01	Low GC	0.58 (0.72)	0.01 (0.01)	0.658055	-0.603719	0.603719	0.54 (0.66)	0.01 (0.01)	0.600912	-0.734774	0.734774	1.5 (1.35)	0.02 (0.01)	1.60317	0.680931	0.680931
Syntrophobacter fumaroxidans	0.01	Low GC	0.54 (0.66)	0.01 (0.01)	0.612672	-0.706813	0.706813	0.67 (0.76)	0.01 (0.01)	0.790088	-0.339915	0.339915	0.71 (1)	0.01 (0.01)	0.758836	-0.398141	0.398141
Protochlamydia amoebophilia	0.01	Low GC	0.17 (0.38)	0 (0)	0.192878	-2.37424	2.37424	0.33 (0.64)	0 (0.01)	0.367224	-1.44527	1.44527	0.58 (0.65)	0.01 (0.01)	0.619894	-0.689907	0.689907
Chlorobi	0.01	Low GC	0 (0)	na	na	na	na	0.04 (0.2)	0 (0)	0.044512	-4.48966	4.48966	0.04 (0.2)	0 (0)	0.0427513	-4.54789	4.54789
Desulfurispirillum alkaliphilum	0.01	Low GC	0.33 (0.48)	0 (0.01)	0.374411	-1.41731	1.41731	0.33 (0.56)	0 (0.01)	0.367224	-1.44527	1.44527	0.58 (0.65)	0.01 (0.01)	0.619894	-0.689907	0.689907
Cyanobacteria	0.01	Low GC	0.25 (0.44)	0 (0)	0.283644	-1.81784	1.81784	0.46 (0.66)	0.01 (0.01)	0.511888	-0.9661	0.9661	0.5 (0.78)	0.01 (0.01)	0.534391	-0.904032	0.904032
Syntrophococcus sucromutans	0.01	Low GC	0.42 (0.65)	0.01 (0.01)	0.476523	-1.06938	1.06938	0.71 (0.81)	0.01 (0.01)	0.790088	-0.339915	0.339915	1.75 (1.22)	0.02 (0.01)	1.87037	0.903323	0.903323
Leptotrichia hofstadii	0.01	Low GC	0.38 (0.65)	0 (0.01)	0.43114	-1.21377	1.21377	0.54 (0.72)	0.01 (0.01)	0.600912	-0.734774	0.734774	0.58 (0.72)	0.01 (0.01)	0.619894	-0.689907	0.689907
Victivallis vadensis	0.01	Low GC	0.46 (0.66)	0.01 (0.01)	0.567289	-0.817844	0.817844	0.5 (0.59)	0.01 (0.01)	0.5564	-0.845806	0.845806	1.46 (1.35)	0.02 (0.01)	1.56042	0.641937	0.641937
Mycoplasma orale	0.01	Low GC	0.42 (0.72)	0 (0.01)	0.476523	-1.06938	1.06938	0.29 (0.46)	0 (0.01)	0.322712	-1.63168	1.63168	0.92 (1.21)	0.01 (0.01)	0.98328	-0.0243258	0.0243258
Actinobacteria	0.67	Medium GC	5.25 (2.4)	0.06 (0.03)	0.0889035	-3.49162	3.49162	2.13 (1.75)	0.02 (0.02)	0.0353771	-4.82104	4.82104	7.58 (6.48)	0.09 (0.08)	0.120916	-3.04792	3.04792
Persephonella hydrogeniphiia H3	0.67	Medium GC	57.83 (16.64)	0.66 (0.13)	1.17132	0.228141	0.228141	36.63 (14.59)	0.4 (0.12)	0.763348	-0.389588	0.389588	34.58 (13.78)	0.37 (0.08)	0.611439	-0.709719	0.709719
Caldisericum exile	0.67	Medium GC	9.79 (3.56)	0.11 (0.03)	0.165784	-2.59262	2.59262	25.54 (15.19)	0.28 (0.14)	0.424193	-1.23721	1.23721	23.54 (7.99)	0.25 (0.05)	0.37551	-1.41308	1.41308
Deinococcus indicus	0.67	Medium GC	31.13 (8.69)	0.35 (0.08)	0.530542	-0.914461	0.914461	42.58 (14.16)	0.47 (0.11)	0.70804	-0.498098	0.498098	46.38 (15.25)	0.5 (0.09)	0.741767	-0.430962	0.430962
Desulfovibrio	0.67	Medium GC	37 (11.56)	0.42 (0.11)	0.631469	-0.663217	0.663217	37.54 (13.77)	0.42 (0.14)	0.632469	-0.660933	0.660933	65.75 (20.46)	0.71 (0.1)	1.05554	0.0779846	0.0779846
Planctomycetes	0.67	Medium GC	31.25 (9.05)	0.35 (0.07)	0.529865	-0.916304	0.916304	30.54 (13.99)	0.33 (0.12)	0.507238	-0.979267	0.979267	30.83 (11.54)	0.33 (0.06)	0.4918	-1.02386	1.02386
Syntrophus bus	0.67	Medium GC	50.71 (14.83)	0.57 (0.11)	0.872101	-0.197433	0.197433	62.04 (21.46)	0.69 (0.19)	1.04155	0.0587289	0.0587289	99.54 (33.51)	1.07 (0.16)	1.60126	0.679207	0.679207
Syntrophus gentianae	0.67	Medium GC	43.88 (11.61)	0.5 (0.1)	0.755764	-0.403992	0.403992	52.67 (19.73)	0.59 (0.19)	0.881603	-0.181798	0.181798	78 (24.88)	0.84 (0.13)	1.25287	0.325235	0.325235
Spirochaetes	0.67	Medium GC	35.92 (9.32)	0.41 (0.08)	0.608269	-0.717218	0.717218	46.79 (26.8)	0.52 (0.25)	0.777133	-0.363766	0.363766	61.75 (18.22)	0.67 (0.1)	0.985035	-0.0217536	0.0217536
Synergistetes	0.67	Medium GC	38.29 (12.55)	0.43 (0.1)	0.648403	-0.625038	0.625038	45.71 (18.53)	0.5 (0.16)	0.759195	-0.397457	0.397457	28.58 (10.95)	0.3 (0.08)	0.455908	-1.13319	1.13319
Verrucomicrobia	0.67	Medium GC	25.79 (8.73)	0.29 (0.08)	0.436728	-1.19519	1.19519	23.83 (12.47)	0.26 (0.1)	0.395791	-1.33719	1.33719	27.04 (8.08)	0.29 (0.06)	0.431342	-1.2131	1.2131
Sulfurihydrogenibium yellowstonense	8.41	High GC	764.33 (152.06)	8.72 (1.04)	1.042	0.0593608	0.0593608	1102.92 (489.95)	12.13 (3.94)	1.47596	0.561656	0.561656	1063.5 (351.51)	11.34 (0.63)	1.35954	0.443118	0.443118
Thermomicrobium roseum	8.41	High GC	223.21 (45.62)	2.55 (0.39)	0.309331	-1.69278	1.69278	455 (117.6)	5.06 (0.73)	0.619026	-0.691927	0.691927	290.67 (97.9)	3.12 (0.35)	0.375383	-1.41357	1.41357
Deferribacter desulfuricans	8.41	High GC	766.96 (178.15)	8.7 (1.2)	1.05617	0.0788411	0.0788411	851.5 (190.24)	9.59 (1.7)	1.14704	0.197921	0.197921	895.29 (280.84)	9.56 (0.44)	1.14938	0.200855	0.200855
Dictyoglomus thermophilum	8.41	High GC	584.96 (143.64)	6.64 (1.08)	0.834178	-0.261573	0.261573	683.63 (320.48)	7.49 (2.51)	0.95931	-0.0599304	0.0599304	405.13 (144.67)	4.29 (0.34)	0.532854	-0.908189	0.908189
Fibrobacter succinogenes S85	8.41	High GC	1259.17 (226.24)	14.34 (0.85)	1.69872	0.764451	0.764451	813.17 (362.2)	9.14 (3.66)	1.07598	0.105646	0.105646	801.25 (262.28)	8.52 (0.36)	1.01827	0.026115	0.026115
Syntrophothermus lipocalidus	8.41	High GC	950.75 (196)	10.78 (0.85)	1.28264	0.359116	0.359116	914.71 (226.12)	10.3 (2.07)	1.21033	0.275403	0.275403	1287.67 (401.15)	13.75 (0.73)	1.63643	0.710554	0.710554
Gemmatimonadetes	8.41	High GC	631.08 (129.1)	7.16 (0.62)	0.857733	-0.2214	0.2214	696.17 (189.29)	7.8 (1.59)	0.927779	-0.108147	0.108147	697.88 (204.32)	7.51 (0.42)	0.890012	-0.168103	0.168103
Nitrospira	8.41	High GC	486.83 (119.57)	5.52 (0.96)	0.661441	-0.596315	0.596315	849.67 (208.3)	9.54 (1.75)	1.13204	0.178924	0.178924	1101.58 (333.98)	11.8 (0.47)	1.40375	0.489289	0.489289
Bacteroidetes clone 2	8.41	High GC	784.58 (164.05)	8.92 (1.06)	1.05846	0.0819705	0.0819705	909.46 (206.74)	10.22 (1.77)	1.20339	0.267099	0.267099	1298.21 (399.61)	13.86 (0.74)	1.64983	0.722314	0.722314
Thermodesulfobacterium commune	8.41	High GC	320.67 (58.49)	3.67 (0.4)	0.439639	-1.18561	1.18561	515.58 (121.58)	5.75 (0.69)	0.689817	-0.535714	0.535714	410.5 (144.29)	4.39 (0.46)	0.525915	-0.927099	0.927099
Thermotoga neapolitana	8.41	High GC	1561 (279.58)	17.78 (1.22)	2.13065	1.09129	1.09129	664.88 (267.12)	7.38 (2.22)	0.891113	-0.166319	0.166319	536.96 (194.99)	5.7 (0.61)	0.689485	-0.536408	0.536408

## Sheet: Table S12A non-phasing forward
Table S12A. Forward and sequencing primers for non-phasing method
Forward PCR Primer	5' Illumina Adapter	Pad	Linker	515 Forward Primer	Composited primer
	AATGATACGGCGACCACCGAGATCTACAC	TATGGTAATT	GT	GTGCCAGCMGCCGCGGTAA	AATGATACGGCGACCACCGAGATCTACACTATGGTAATTGTGTGCCAGCMGCCGCGGTAA
Read 1 (forward read) sequencing primer		Pad	Linker	515 Forward Primer	Composited primer
		TATGGTAATT	GT	GTGCCAGCMGCCGCGGTAA	TATGGTAATTGTGTGCCAGCMGCCGCGGTAA
Read 2 (reverse read) sequencing primer		Pad	Linker	806 Reverse Primer	Composited primer
		AGTCAGTCAG	CC	GGACTACHVGGGTWTCTAAT	AGTCAGTCAGCCGGACTACHVGGGTWTCTAAT
Index read sequencing primer		RC of 806 Reverse Primer	Linker	Pad	Composited primer
		ATTAGAWACCCBDGTAGTCC	GG	CTGACTGACT	ATTAGAWACCCBDGTAGTCCGGCTGACTGACT

## Sheet: Table S12B non-phasing reverse
Table S12B. Assignment of non-phasing reverse primers for tagged PCR libraries with non-phasing method
Mock Community	Replicate	Tagged PCR Libraries	RC of Illumina 3' Adapter	Golay Barcode	Pad	Linker	806 Reverse Primer	Composited primers
Bm1	1	Bm1_1	CAAGCAGAAGACGGCATACGAGAT	TCCCTTGTCTCC	AGTCAGTCAG	CC	GGACTACHVGGGTWTCTAAT	CAAGCAGAAGACGGCATACGAGATTCCCTTGTCTCCAGTCAGTCAGCCGGACTACHVGGGTWTCTAAT
	2	Bm1_2	CAAGCAGAAGACGGCATACGAGAT	ACGAGACTGATT	AGTCAGTCAG	CC	GGACTACHVGGGTWTCTAAT	CAAGCAGAAGACGGCATACGAGATACGAGACTGATTAGTCAGTCAGCCGGACTACHVGGGTWTCTAAT
	3	Bm1_3	CAAGCAGAAGACGGCATACGAGAT	GCTGTACGGATT	AGTCAGTCAG	CC	GGACTACHVGGGTWTCTAAT	CAAGCAGAAGACGGCATACGAGATGCTGTACGGATTAGTCAGTCAGCCGGACTACHVGGGTWTCTAAT
	4	Bm1_4	CAAGCAGAAGACGGCATACGAGAT	ATCACCAGGTGT	AGTCAGTCAG	CC	GGACTACHVGGGTWTCTAAT	CAAGCAGAAGACGGCATACGAGATATCACCAGGTGTAGTCAGTCAGCCGGACTACHVGGGTWTCTAAT
	5	Bm1_5	CAAGCAGAAGACGGCATACGAGAT	TGGTCAACGATA	AGTCAGTCAG	CC	GGACTACHVGGGTWTCTAAT	CAAGCAGAAGACGGCATACGAGATTGGTCAACGATAAGTCAGTCAGCCGGACTACHVGGGTWTCTAAT
	6	Bm1_6	CAAGCAGAAGACGGCATACGAGAT	ATCGCACAGTAA	AGTCAGTCAG	CC	GGACTACHVGGGTWTCTAAT	CAAGCAGAAGACGGCATACGAGATATCGCACAGTAAAGTCAGTCAGCCGGACTACHVGGGTWTCTAAT
	7	Bm1_7	CAAGCAGAAGACGGCATACGAGAT	GTCGTGTAGCCT	AGTCAGTCAG	CC	GGACTACHVGGGTWTCTAAT	CAAGCAGAAGACGGCATACGAGATGTCGTGTAGCCTAGTCAGTCAGCCGGACTACHVGGGTWTCTAAT
	8	Bm1_8	CAAGCAGAAGACGGCATACGAGAT	AGCGGAGGTTAG	AGTCAGTCAG	CC	GGACTACHVGGGTWTCTAAT	CAAGCAGAAGACGGCATACGAGATAGCGGAGGTTAGAGTCAGTCAGCCGGACTACHVGGGTWTCTAAT
	9	Bm1_9	CAAGCAGAAGACGGCATACGAGAT	ATCCTTTGGTTC	AGTCAGTCAG	CC	GGACTACHVGGGTWTCTAAT	CAAGCAGAAGACGGCATACGAGATATCCTTTGGTTCAGTCAGTCAGCCGGACTACHVGGGTWTCTAAT
	10	Bm1_10	CAAGCAGAAGACGGCATACGAGAT	TACAGCGCATAC	AGTCAGTCAG	CC	GGACTACHVGGGTWTCTAAT	CAAGCAGAAGACGGCATACGAGATTACAGCGCATACAGTCAGTCAGCCGGACTACHVGGGTWTCTAAT
	11	Bm1_11	CAAGCAGAAGACGGCATACGAGAT	ACCGGTATGTAC	AGTCAGTCAG	CC	GGACTACHVGGGTWTCTAAT	CAAGCAGAAGACGGCATACGAGATACCGGTATGTACAGTCAGTCAGCCGGACTACHVGGGTWTCTAAT
	12	Bm1_12	CAAGCAGAAGACGGCATACGAGAT	AATTGTGTCGGA	AGTCAGTCAG	CC	GGACTACHVGGGTWTCTAAT	CAAGCAGAAGACGGCATACGAGATAATTGTGTCGGAAGTCAGTCAGCCGGACTACHVGGGTWTCTAAT
	13	Bm1_13	CAAGCAGAAGACGGCATACGAGAT	TGCATACACTGG	AGTCAGTCAG	CC	GGACTACHVGGGTWTCTAAT	CAAGCAGAAGACGGCATACGAGATTGCATACACTGGAGTCAGTCAGCCGGACTACHVGGGTWTCTAAT
	14	Bm1_14	CAAGCAGAAGACGGCATACGAGAT	AGTCGAACGAGG	AGTCAGTCAG	CC	GGACTACHVGGGTWTCTAAT	CAAGCAGAAGACGGCATACGAGATAGTCGAACGAGGAGTCAGTCAGCCGGACTACHVGGGTWTCTAAT
	15	Bm1_15	CAAGCAGAAGACGGCATACGAGAT	ACCAGTGACTCA	AGTCAGTCAG	CC	GGACTACHVGGGTWTCTAAT	CAAGCAGAAGACGGCATACGAGATACCAGTGACTCAAGTCAGTCAGCCGGACTACHVGGGTWTCTAAT
	16	Bm1_16	CAAGCAGAAGACGGCATACGAGAT	GAATACCAAGTC	AGTCAGTCAG	CC	GGACTACHVGGGTWTCTAAT	CAAGCAGAAGACGGCATACGAGATGAATACCAAGTCAGTCAGTCAGCCGGACTACHVGGGTWTCTAAT
	17	Bm1_17	CAAGCAGAAGACGGCATACGAGAT	GTAGATCGTGTA	AGTCAGTCAG	CC	GGACTACHVGGGTWTCTAAT	CAAGCAGAAGACGGCATACGAGATGTAGATCGTGTAAGTCAGTCAGCCGGACTACHVGGGTWTCTAAT
	18	Bm1_18	CAAGCAGAAGACGGCATACGAGAT	TAACGTGTGTGC	AGTCAGTCAG	CC	GGACTACHVGGGTWTCTAAT	CAAGCAGAAGACGGCATACGAGATTAACGTGTGTGCAGTCAGTCAGCCGGACTACHVGGGTWTCTAAT
	19	Bm1_19	CAAGCAGAAGACGGCATACGAGAT	CATTATGGCGTG	AGTCAGTCAG	CC	GGACTACHVGGGTWTCTAAT	CAAGCAGAAGACGGCATACGAGATCATTATGGCGTGAGTCAGTCAGCCGGACTACHVGGGTWTCTAAT
	20	Bm1_20	CAAGCAGAAGACGGCATACGAGAT	CCAATACGCCTG	AGTCAGTCAG	CC	GGACTACHVGGGTWTCTAAT	CAAGCAGAAGACGGCATACGAGATCCAATACGCCTGAGTCAGTCAGCCGGACTACHVGGGTWTCTAAT
	21	Bm1_21	CAAGCAGAAGACGGCATACGAGAT	GATCTGCGATCC	AGTCAGTCAG	CC	GGACTACHVGGGTWTCTAAT	CAAGCAGAAGACGGCATACGAGATGATCTGCGATCCAGTCAGTCAGCCGGACTACHVGGGTWTCTAAT
	22	Bm1_22	CAAGCAGAAGACGGCATACGAGAT	CAGCTCATCAGC	AGTCAGTCAG	CC	GGACTACHVGGGTWTCTAAT	CAAGCAGAAGACGGCATACGAGATCAGCTCATCAGCAGTCAGTCAGCCGGACTACHVGGGTWTCTAAT
	23	Bm1_23	CAAGCAGAAGACGGCATACGAGAT	CAAACAACAGCT	AGTCAGTCAG	CC	GGACTACHVGGGTWTCTAAT	CAAGCAGAAGACGGCATACGAGATCAAACAACAGCTAGTCAGTCAGCCGGACTACHVGGGTWTCTAAT
	24	Bm1_24	CAAGCAGAAGACGGCATACGAGAT	GCAACACCATCC	AGTCAGTCAG	CC	GGACTACHVGGGTWTCTAAT	CAAGCAGAAGACGGCATACGAGATGCAACACCATCCAGTCAGTCAGCCGGACTACHVGGGTWTCTAAT
Bm2	1	Bm2_1	CAAGCAGAAGACGGCATACGAGAT	GCGATATATCGC	AGTCAGTCAG	CC	GGACTACHVGGGTWTCTAAT	CAAGCAGAAGACGGCATACGAGATGCGATATATCGCAGTCAGTCAGCCGGACTACHVGGGTWTCTAAT
	2	Bm2_2	CAAGCAGAAGACGGCATACGAGAT	CGAGCAATCCTA	AGTCAGTCAG	CC	GGACTACHVGGGTWTCTAAT	CAAGCAGAAGACGGCATACGAGATCGAGCAATCCTAAGTCAGTCAGCCGGACTACHVGGGTWTCTAAT
	3	Bm2_3	CAAGCAGAAGACGGCATACGAGAT	AGTCGTGCACAT	AGTCAGTCAG	CC	GGACTACHVGGGTWTCTAAT	CAAGCAGAAGACGGCATACGAGATAGTCGTGCACATAGTCAGTCAGCCGGACTACHVGGGTWTCTAAT
	4	Bm2_4	CAAGCAGAAGACGGCATACGAGAT	GTATCTGCGCGT	AGTCAGTCAG	CC	GGACTACHVGGGTWTCTAAT	CAAGCAGAAGACGGCATACGAGATGTATCTGCGCGTAGTCAGTCAGCCGGACTACHVGGGTWTCTAAT
	5	Bm2_5	CAAGCAGAAGACGGCATACGAGAT	CGAGGGAAAGTC	AGTCAGTCAG	CC	GGACTACHVGGGTWTCTAAT	CAAGCAGAAGACGGCATACGAGATCGAGGGAAAGTCAGTCAGTCAGCCGGACTACHVGGGTWTCTAAT
	6	Bm2_6	CAAGCAGAAGACGGCATACGAGAT	CAAATTCGGGAT	AGTCAGTCAG	CC	GGACTACHVGGGTWTCTAAT	CAAGCAGAAGACGGCATACGAGATCAAATTCGGGATAGTCAGTCAGCCGGACTACHVGGGTWTCTAAT
	7	Bm2_7	CAAGCAGAAGACGGCATACGAGAT	AGATTGACCAAC	AGTCAGTCAG	CC	GGACTACHVGGGTWTCTAAT	CAAGCAGAAGACGGCATACGAGATAGATTGACCAACAGTCAGTCAGCCGGACTACHVGGGTWTCTAAT
	8	Bm2_8	CAAGCAGAAGACGGCATACGAGAT	AGTTACGAGCTA	AGTCAGTCAG	CC	GGACTACHVGGGTWTCTAAT	CAAGCAGAAGACGGCATACGAGATAGTTACGAGCTAAGTCAGTCAGCCGGACTACHVGGGTWTCTAAT
	9	Bm2_9	CAAGCAGAAGACGGCATACGAGAT	GCATATGCACTG	AGTCAGTCAG	CC	GGACTACHVGGGTWTCTAAT	CAAGCAGAAGACGGCATACGAGATGCATATGCACTGAGTCAGTCAGCCGGACTACHVGGGTWTCTAAT
	10	Bm2_10	CAAGCAGAAGACGGCATACGAGAT	CAACTCCCGTGA	AGTCAGTCAG	CC	GGACTACHVGGGTWTCTAAT	CAAGCAGAAGACGGCATACGAGATCAACTCCCGTGAAGTCAGTCAGCCGGACTACHVGGGTWTCTAAT
	11	Bm2_11	CAAGCAGAAGACGGCATACGAGAT	TTGCGTTAGCAG	AGTCAGTCAG	CC	GGACTACHVGGGTWTCTAAT	CAAGCAGAAGACGGCATACGAGATTTGCGTTAGCAGAGTCAGTCAGCCGGACTACHVGGGTWTCTAAT
	12	Bm2_12	CAAGCAGAAGACGGCATACGAGAT	TACGAGCCCTAA	AGTCAGTCAG	CC	GGACTACHVGGGTWTCTAAT	CAAGCAGAAGACGGCATACGAGATTACGAGCCCTAAAGTCAGTCAGCCGGACTACHVGGGTWTCTAAT
	13	Bm2_13	CAAGCAGAAGACGGCATACGAGAT	CACTACGCTAGA	AGTCAGTCAG	CC	GGACTACHVGGGTWTCTAAT	CAAGCAGAAGACGGCATACGAGATCACTACGCTAGAAGTCAGTCAGCCGGACTACHVGGGTWTCTAAT
	14	Bm2_14	CAAGCAGAAGACGGCATACGAGAT	TGCAGTCCTCGA	AGTCAGTCAG	CC	GGACTACHVGGGTWTCTAAT	CAAGCAGAAGACGGCATACGAGATTGCAGTCCTCGAAGTCAGTCAGCCGGACTACHVGGGTWTCTAAT
	15	Bm2_15	CAAGCAGAAGACGGCATACGAGAT	ACCATAGCTCCG	AGTCAGTCAG	CC	GGACTACHVGGGTWTCTAAT	CAAGCAGAAGACGGCATACGAGATACCATAGCTCCGAGTCAGTCAGCCGGACTACHVGGGTWTCTAAT
	16	Bm2_16	CAAGCAGAAGACGGCATACGAGAT	TCGACATCTCTT	AGTCAGTCAG	CC	GGACTACHVGGGTWTCTAAT	CAAGCAGAAGACGGCATACGAGATTCGACATCTCTTAGTCAGTCAGCCGGACTACHVGGGTWTCTAAT
	17	Bm2_17	CAAGCAGAAGACGGCATACGAGAT	GAACACTTTGGA	AGTCAGTCAG	CC	GGACTACHVGGGTWTCTAAT	CAAGCAGAAGACGGCATACGAGATGAACACTTTGGAAGTCAGTCAGCCGGACTACHVGGGTWTCTAAT
	18	Bm2_18	CAAGCAGAAGACGGCATACGAGAT	GAGCCATCTGTA	AGTCAGTCAG	CC	GGACTACHVGGGTWTCTAAT	CAAGCAGAAGACGGCATACGAGATGAGCCATCTGTAAGTCAGTCAGCCGGACTACHVGGGTWTCTAAT
	19	Bm2_19	CAAGCAGAAGACGGCATACGAGAT	TTGGGTACACGT	AGTCAGTCAG	CC	GGACTACHVGGGTWTCTAAT	CAAGCAGAAGACGGCATACGAGATTTGGGTACACGTAGTCAGTCAGCCGGACTACHVGGGTWTCTAAT
	20	Bm2_20	CAAGCAGAAGACGGCATACGAGAT	AAGGCGCTCCTT	AGTCAGTCAG	CC	GGACTACHVGGGTWTCTAAT	CAAGCAGAAGACGGCATACGAGATAAGGCGCTCCTTAGTCAGTCAGCCGGACTACHVGGGTWTCTAAT
	21	Bm2_21	CAAGCAGAAGACGGCATACGAGAT	TAATACGGATCG	AGTCAGTCAG	CC	GGACTACHVGGGTWTCTAAT	CAAGCAGAAGACGGCATACGAGATTAATACGGATCGAGTCAGTCAGCCGGACTACHVGGGTWTCTAAT
	22	Bm2_22	CAAGCAGAAGACGGCATACGAGAT	TCGGAATTAGAC	AGTCAGTCAG	CC	GGACTACHVGGGTWTCTAAT	CAAGCAGAAGACGGCATACGAGATTCGGAATTAGACAGTCAGTCAGCCGGACTACHVGGGTWTCTAAT
	23	Bm2_23	CAAGCAGAAGACGGCATACGAGAT	TGTGAATTCGGA	AGTCAGTCAG	CC	GGACTACHVGGGTWTCTAAT	CAAGCAGAAGACGGCATACGAGATTGTGAATTCGGAAGTCAGTCAGCCGGACTACHVGGGTWTCTAAT
	24	Bm2_24	CAAGCAGAAGACGGCATACGAGAT	CATTCGTGGCGT	AGTCAGTCAG	CC	GGACTACHVGGGTWTCTAAT	CAAGCAGAAGACGGCATACGAGATCATTCGTGGCGTAGTCAGTCAGCCGGACTACHVGGGTWTCTAAT
Bm3	1	Bm3_1	CAAGCAGAAGACGGCATACGAGAT	TACTACGTGGCC	AGTCAGTCAG	CC	GGACTACHVGGGTWTCTAAT	CAAGCAGAAGACGGCATACGAGATTACTACGTGGCCAGTCAGTCAGCCGGACTACHVGGGTWTCTAAT
	2	Bm3_2	CAAGCAGAAGACGGCATACGAGAT	GGCCAGTTCCTA	AGTCAGTCAG	CC	GGACTACHVGGGTWTCTAAT	CAAGCAGAAGACGGCATACGAGATGGCCAGTTCCTAAGTCAGTCAGCCGGACTACHVGGGTWTCTAAT
	3	Bm3_3	CAAGCAGAAGACGGCATACGAGAT	GATGTTCGCTAG	AGTCAGTCAG	CC	GGACTACHVGGGTWTCTAAT	CAAGCAGAAGACGGCATACGAGATGATGTTCGCTAGAGTCAGTCAGCCGGACTACHVGGGTWTCTAAT
	4	Bm3_4	CAAGCAGAAGACGGCATACGAGAT	CTATCTCCTGTC	AGTCAGTCAG	CC	GGACTACHVGGGTWTCTAAT	CAAGCAGAAGACGGCATACGAGATCTATCTCCTGTCAGTCAGTCAGCCGGACTACHVGGGTWTCTAAT
	5	Bm3_5	CAAGCAGAAGACGGCATACGAGAT	ACTCACAGGAAT	AGTCAGTCAG	CC	GGACTACHVGGGTWTCTAAT	CAAGCAGAAGACGGCATACGAGATACTCACAGGAATAGTCAGTCAGCCGGACTACHVGGGTWTCTAAT
	6	Bm3_6	CAAGCAGAAGACGGCATACGAGAT	ATGATGAGCCTC	AGTCAGTCAG	CC	GGACTACHVGGGTWTCTAAT	CAAGCAGAAGACGGCATACGAGATATGATGAGCCTCAGTCAGTCAGCCGGACTACHVGGGTWTCTAAT
	7	Bm3_7	CAAGCAGAAGACGGCATACGAGAT	GTCGACAGAGGA	AGTCAGTCAG	CC	GGACTACHVGGGTWTCTAAT	CAAGCAGAAGACGGCATACGAGATGTCGACAGAGGAAGTCAGTCAGCCGGACTACHVGGGTWTCTAAT
	8	Bm3_8	CAAGCAGAAGACGGCATACGAGAT	TGTCGCAAATAG	AGTCAGTCAG	CC	GGACTACHVGGGTWTCTAAT	CAAGCAGAAGACGGCATACGAGATTGTCGCAAATAGAGTCAGTCAGCCGGACTACHVGGGTWTCTAAT
	9	Bm3_9	CAAGCAGAAGACGGCATACGAGAT	CATCCCTCTACT	AGTCAGTCAG	CC	GGACTACHVGGGTWTCTAAT	CAAGCAGAAGACGGCATACGAGATCATCCCTCTACTAGTCAGTCAGCCGGACTACHVGGGTWTCTAAT
	10	Bm3_10	CAAGCAGAAGACGGCATACGAGAT	TATACCGCTGCG	AGTCAGTCAG	CC	GGACTACHVGGGTWTCTAAT	CAAGCAGAAGACGGCATACGAGATTATACCGCTGCGAGTCAGTCAGCCGGACTACHVGGGTWTCTAAT
	11	Bm3_11	CAAGCAGAAGACGGCATACGAGAT	AGTTGAGGCATT	AGTCAGTCAG	CC	GGACTACHVGGGTWTCTAAT	CAAGCAGAAGACGGCATACGAGATAGTTGAGGCATTAGTCAGTCAGCCGGACTACHVGGGTWTCTAAT
	12	Bm3_12	CAAGCAGAAGACGGCATACGAGAT	ACAATAGACACC	AGTCAGTCAG	CC	GGACTACHVGGGTWTCTAAT	CAAGCAGAAGACGGCATACGAGATACAATAGACACCAGTCAGTCAGCCGGACTACHVGGGTWTCTAAT
	13	Bm3_13	CAAGCAGAAGACGGCATACGAGAT	CGGTCAATTGAC	AGTCAGTCAG	CC	GGACTACHVGGGTWTCTAAT	CAAGCAGAAGACGGCATACGAGATCGGTCAATTGACAGTCAGTCAGCCGGACTACHVGGGTWTCTAAT
	14	Bm3_14	CAAGCAGAAGACGGCATACGAGAT	GTGGAGTCTCAT	AGTCAGTCAG	CC	GGACTACHVGGGTWTCTAAT	CAAGCAGAAGACGGCATACGAGATGTGGAGTCTCATAGTCAGTCAGCCGGACTACHVGGGTWTCTAAT
	15	Bm3_15	CAAGCAGAAGACGGCATACGAGAT	GCTCGAAGATTC	AGTCAGTCAG	CC	GGACTACHVGGGTWTCTAAT	CAAGCAGAAGACGGCATACGAGATGCTCGAAGATTCAGTCAGTCAGCCGGACTACHVGGGTWTCTAAT
	16	Bm3_16	CAAGCAGAAGACGGCATACGAGAT	AGGCTTACGTGT	AGTCAGTCAG	CC	GGACTACHVGGGTWTCTAAT	CAAGCAGAAGACGGCATACGAGATAGGCTTACGTGTAGTCAGTCAGCCGGACTACHVGGGTWTCTAAT
	17	Bm3_17	CAAGCAGAAGACGGCATACGAGAT	TCTCTACCACTC	AGTCAGTCAG	CC	GGACTACHVGGGTWTCTAAT	CAAGCAGAAGACGGCATACGAGATTCTCTACCACTCAGTCAGTCAGCCGGACTACHVGGGTWTCTAAT
	18	Bm3_18	CAAGCAGAAGACGGCATACGAGAT	ACTTCCAACTTC	AGTCAGTCAG	CC	GGACTACHVGGGTWTCTAAT	CAAGCAGAAGACGGCATACGAGATACTTCCAACTTCAGTCAGTCAGCCGGACTACHVGGGTWTCTAAT
	19	Bm3_19	CAAGCAGAAGACGGCATACGAGAT	CTCACCTAGGAA	AGTCAGTCAG	CC	GGACTACHVGGGTWTCTAAT	CAAGCAGAAGACGGCATACGAGATCTCACCTAGGAAAGTCAGTCAGCCGGACTACHVGGGTWTCTAAT
	20	Bm3_20	CAAGCAGAAGACGGCATACGAGAT	GTGTTGTCGTGC	AGTCAGTCAG	CC	GGACTACHVGGGTWTCTAAT	CAAGCAGAAGACGGCATACGAGATGTGTTGTCGTGCAGTCAGTCAGCCGGACTACHVGGGTWTCTAAT
	21	Bm3_21	CAAGCAGAAGACGGCATACGAGAT	CCACAGATCGAT	AGTCAGTCAG	CC	GGACTACHVGGGTWTCTAAT	CAAGCAGAAGACGGCATACGAGATCCACAGATCGATAGTCAGTCAGCCGGACTACHVGGGTWTCTAAT
	22	Bm3_22	CAAGCAGAAGACGGCATACGAGAT	TATCGACACAAG	AGTCAGTCAG	CC	GGACTACHVGGGTWTCTAAT	CAAGCAGAAGACGGCATACGAGATTATCGACACAAGAGTCAGTCAGCCGGACTACHVGGGTWTCTAAT
	23	Bm3_23	CAAGCAGAAGACGGCATACGAGAT	GATTCCGGCTCA	AGTCAGTCAG	CC	GGACTACHVGGGTWTCTAAT	CAAGCAGAAGACGGCATACGAGATGATTCCGGCTCAAGTCAGTCAGCCGGACTACHVGGGTWTCTAAT
	24	Bm3_24	CAAGCAGAAGACGGCATACGAGAT	CGTAATTGCCGC	AGTCAGTCAG	CC	GGACTACHVGGGTWTCTAAT	CAAGCAGAAGACGGCATACGAGATCGTAATTGCCGCAGTCAGTCAGCCGGACTACHVGGGTWTCTAAT

## Sheet: Table S12C Phassing forward pri
Table S12C Phasing Forward Primers
Group	Primer	Adapter	Sequencing primer	Spacers	Target primer (515F)	Composited primer
1	515F SP1	AATGATACGGCGACCACCGAGATCT	ACACTCTTTCCCTACACGACGCTCTTCCGATCT	AGACATA	GTGCCAGCMGCCGCGGTAA	AATGATACGGCGACCACCGAGATCTACACTCTTTCCCTACACGACGCTCTTCCGATCTAGACATAGTGCCAGCMGCCGCGGTAA
2	515F SP2	AATGATACGGCGACCACCGAGATCT	ACACTCTTTCCCTACACGACGCTCTTCCGATCT	TACATA	GTGCCAGCMGCCGCGGTAA	AATGATACGGCGACCACCGAGATCTACACTCTTTCCCTACACGACGCTCTTCCGATCTTACATAGTGCCAGCMGCCGCGGTAA
3	515F SP3	AATGATACGGCGACCACCGAGATCT	ACACTCTTTCCCTACACGACGCTCTTCCGATCT	CTATA	GTGCCAGCMGCCGCGGTAA	AATGATACGGCGACCACCGAGATCTACACTCTTTCCCTACACGACGCTCTTCCGATCTCTATAGTGCCAGCMGCCGCGGTAA
4	515F SP4	AATGATACGGCGACCACCGAGATCT	ACACTCTTTCCCTACACGACGCTCTTCCGATCT	GCTA	GTGCCAGCMGCCGCGGTAA	AATGATACGGCGACCACCGAGATCTACACTCTTTCCCTACACGACGCTCTTCCGATCTGCTAGTGCCAGCMGCCGCGGTAA
5	515F SP5	AATGATACGGCGACCACCGAGATCT	ACACTCTTTCCCTACACGACGCTCTTCCGATCT	CAC	GTGCCAGCMGCCGCGGTAA	AATGATACGGCGACCACCGAGATCTACACTCTTTCCCTACACGACGCTCTTCCGATCTCACGTGCCAGCMGCCGCGGTAA
6	515F SP6	AATGATACGGCGACCACCGAGATCT	ACACTCTTTCCCTACACGACGCTCTTCCGATCT	AC	GTGCCAGCMGCCGCGGTAA	AATGATACGGCGACCACCGAGATCTACACTCTTTCCCTACACGACGCTCTTCCGATCTACGTGCCAGCMGCCGCGGTAA
7	515F SP7	AATGATACGGCGACCACCGAGATCT	ACACTCTTTCCCTACACGACGCTCTTCCGATCT	T	GTGCCAGCMGCCGCGGTAA	AATGATACGGCGACCACCGAGATCTACACTCTTTCCCTACACGACGCTCTTCCGATCTTGTGCCAGCMGCCGCGGTAA
8	515F SP8	AATGATACGGCGACCACCGAGATCT	ACACTCTTTCCCTACACGACGCTCTTCCGATCT		GTGCCAGCMGCCGCGGTAA	AATGATACGGCGACCACCGAGATCTACACTCTTTCCCTACACGACGCTCTTCCGATCTGTGCCAGCMGCCGCGGTAA

## Sheet: Table S12D  Reverse one-step
Table S12D. Assignment of phasing reverse primers for tagged PCR libraries with one-step phasing method
Mock Community	Replicate	Tagged PCR Libraries	Primer group	Adapter	Barcode	Sequencing primer	Spacer	Target primer (806R)	Composited primers
Bm1	1	Bm1_1	1	CAAGCAGAAGACGGCATACGAGAT	TCCCTTGTCTCC	GTGACTGGAGTTCAGACGTGTGCTCTTCCGATCT		GGACTACHVGGGTWTCTAAT	CAAGCAGAAGACGGCATACGAGATTCCCTTGTCTCCGTGACTGGAGTTCAGACGTGTGCTCTTCCGATCTGGACTACHVGGGTWTCTAAT
	2	Bm1_2	2	CAAGCAGAAGACGGCATACGAGAT	ACGAGACTGATT	GTGACTGGAGTTCAGACGTGTGCTCTTCCGATCT	T	GGACTACHVGGGTWTCTAAT	CAAGCAGAAGACGGCATACGAGATACGAGACTGATTGTGACTGGAGTTCAGACGTGTGCTCTTCCGATCTTGGACTACHVGGGTWTCTAAT
	3	Bm1_3	3	CAAGCAGAAGACGGCATACGAGAT	GCTGTACGGATT	GTGACTGGAGTTCAGACGTGTGCTCTTCCGATCT	TC	GGACTACHVGGGTWTCTAAT	CAAGCAGAAGACGGCATACGAGATGCTGTACGGATTGTGACTGGAGTTCAGACGTGTGCTCTTCCGATCTTCGGACTACHVGGGTWTCTAAT
	4	Bm1_4	4	CAAGCAGAAGACGGCATACGAGAT	ATCACCAGGTGT	GTGACTGGAGTTCAGACGTGTGCTCTTCCGATCT	CTA	GGACTACHVGGGTWTCTAAT	CAAGCAGAAGACGGCATACGAGATATCACCAGGTGTGTGACTGGAGTTCAGACGTGTGCTCTTCCGATCTCTAGGACTACHVGGGTWTCTAAT
	5	Bm1_5	5	CAAGCAGAAGACGGCATACGAGAT	TGGTCAACGATA	GTGACTGGAGTTCAGACGTGTGCTCTTCCGATCT	AGCT	GGACTACHVGGGTWTCTAAT	CAAGCAGAAGACGGCATACGAGATTGGTCAACGATAGTGACTGGAGTTCAGACGTGTGCTCTTCCGATCTAGCTGGACTACHVGGGTWTCTAAT
	6	Bm1_6	6	CAAGCAGAAGACGGCATACGAGAT	ATCGCACAGTAA	GTGACTGGAGTTCAGACGTGTGCTCTTCCGATCT	ACTGT	GGACTACHVGGGTWTCTAAT	CAAGCAGAAGACGGCATACGAGATATCGCACAGTAAGTGACTGGAGTTCAGACGTGTGCTCTTCCGATCTACTGTGGACTACHVGGGTWTCTAAT
	7	Bm1_7	7	CAAGCAGAAGACGGCATACGAGAT	GTCGTGTAGCCT	GTGACTGGAGTTCAGACGTGTGCTCTTCCGATCT	CTGACG	GGACTACHVGGGTWTCTAAT	CAAGCAGAAGACGGCATACGAGATGTCGTGTAGCCTGTGACTGGAGTTCAGACGTGTGCTCTTCCGATCTCTGACGGGACTACHVGGGTWTCTAAT
	8	Bm1_8	8	CAAGCAGAAGACGGCATACGAGAT	AGCGGAGGTTAG	GTGACTGGAGTTCAGACGTGTGCTCTTCCGATCT	GATCGTG	GGACTACHVGGGTWTCTAAT	CAAGCAGAAGACGGCATACGAGATAGCGGAGGTTAGGTGACTGGAGTTCAGACGTGTGCTCTTCCGATCTGATCGTGGGACTACHVGGGTWTCTAAT
	9	Bm1_9	1	CAAGCAGAAGACGGCATACGAGAT	ATCCTTTGGTTC	GTGACTGGAGTTCAGACGTGTGCTCTTCCGATCT		GGACTACHVGGGTWTCTAAT	CAAGCAGAAGACGGCATACGAGATATCCTTTGGTTCGTGACTGGAGTTCAGACGTGTGCTCTTCCGATCTGGACTACHVGGGTWTCTAAT
	10	Bm1_10	2	CAAGCAGAAGACGGCATACGAGAT	TACAGCGCATAC	GTGACTGGAGTTCAGACGTGTGCTCTTCCGATCT	T	GGACTACHVGGGTWTCTAAT	CAAGCAGAAGACGGCATACGAGATTACAGCGCATACGTGACTGGAGTTCAGACGTGTGCTCTTCCGATCTTGGACTACHVGGGTWTCTAAT
	11	Bm1_11	3	CAAGCAGAAGACGGCATACGAGAT	ACCGGTATGTAC	GTGACTGGAGTTCAGACGTGTGCTCTTCCGATCT	TC	GGACTACHVGGGTWTCTAAT	CAAGCAGAAGACGGCATACGAGATACCGGTATGTACGTGACTGGAGTTCAGACGTGTGCTCTTCCGATCTTCGGACTACHVGGGTWTCTAAT
	12	Bm1_12	4	CAAGCAGAAGACGGCATACGAGAT	AATTGTGTCGGA	GTGACTGGAGTTCAGACGTGTGCTCTTCCGATCT	CTA	GGACTACHVGGGTWTCTAAT	CAAGCAGAAGACGGCATACGAGATAATTGTGTCGGAGTGACTGGAGTTCAGACGTGTGCTCTTCCGATCTCTAGGACTACHVGGGTWTCTAAT
	13	Bm1_13	5	CAAGCAGAAGACGGCATACGAGAT	TGCATACACTGG	GTGACTGGAGTTCAGACGTGTGCTCTTCCGATCT	AGCT	GGACTACHVGGGTWTCTAAT	CAAGCAGAAGACGGCATACGAGATTGCATACACTGGGTGACTGGAGTTCAGACGTGTGCTCTTCCGATCTAGCTGGACTACHVGGGTWTCTAAT
	14	Bm1_14	6	CAAGCAGAAGACGGCATACGAGAT	AGTCGAACGAGG	GTGACTGGAGTTCAGACGTGTGCTCTTCCGATCT	ACTGT	GGACTACHVGGGTWTCTAAT	CAAGCAGAAGACGGCATACGAGATAGTCGAACGAGGGTGACTGGAGTTCAGACGTGTGCTCTTCCGATCTACTGTGGACTACHVGGGTWTCTAAT
	15	Bm1_15	7	CAAGCAGAAGACGGCATACGAGAT	ACCAGTGACTCA	GTGACTGGAGTTCAGACGTGTGCTCTTCCGATCT	CTGACG	GGACTACHVGGGTWTCTAAT	CAAGCAGAAGACGGCATACGAGATACCAGTGACTCAGTGACTGGAGTTCAGACGTGTGCTCTTCCGATCTCTGACGGGACTACHVGGGTWTCTAAT
	16	Bm1_16	8	CAAGCAGAAGACGGCATACGAGAT	GAATACCAAGTC	GTGACTGGAGTTCAGACGTGTGCTCTTCCGATCT	GATCGTG	GGACTACHVGGGTWTCTAAT	CAAGCAGAAGACGGCATACGAGATGAATACCAAGTCGTGACTGGAGTTCAGACGTGTGCTCTTCCGATCTGATCGTGGGACTACHVGGGTWTCTAAT
	17	Bm1_17	1	CAAGCAGAAGACGGCATACGAGAT	GTAGATCGTGTA	GTGACTGGAGTTCAGACGTGTGCTCTTCCGATCT		GGACTACHVGGGTWTCTAAT	CAAGCAGAAGACGGCATACGAGATGTAGATCGTGTAGTGACTGGAGTTCAGACGTGTGCTCTTCCGATCTGGACTACHVGGGTWTCTAAT
	18	Bm1_18	2	CAAGCAGAAGACGGCATACGAGAT	TAACGTGTGTGC	GTGACTGGAGTTCAGACGTGTGCTCTTCCGATCT	T	GGACTACHVGGGTWTCTAAT	CAAGCAGAAGACGGCATACGAGATTAACGTGTGTGCGTGACTGGAGTTCAGACGTGTGCTCTTCCGATCTTGGACTACHVGGGTWTCTAAT
	19	Bm1_19	3	CAAGCAGAAGACGGCATACGAGAT	CATTATGGCGTG	GTGACTGGAGTTCAGACGTGTGCTCTTCCGATCT	TC	GGACTACHVGGGTWTCTAAT	CAAGCAGAAGACGGCATACGAGATCATTATGGCGTGGTGACTGGAGTTCAGACGTGTGCTCTTCCGATCTTCGGACTACHVGGGTWTCTAAT
	20	Bm1_20	4	CAAGCAGAAGACGGCATACGAGAT	CCAATACGCCTG	GTGACTGGAGTTCAGACGTGTGCTCTTCCGATCT	CTA	GGACTACHVGGGTWTCTAAT	CAAGCAGAAGACGGCATACGAGATCCAATACGCCTGGTGACTGGAGTTCAGACGTGTGCTCTTCCGATCTCTAGGACTACHVGGGTWTCTAAT
	21	Bm1_21	5	CAAGCAGAAGACGGCATACGAGAT	GATCTGCGATCC	GTGACTGGAGTTCAGACGTGTGCTCTTCCGATCT	AGCT	GGACTACHVGGGTWTCTAAT	CAAGCAGAAGACGGCATACGAGATGATCTGCGATCCGTGACTGGAGTTCAGACGTGTGCTCTTCCGATCTAGCTGGACTACHVGGGTWTCTAAT
	22	Bm1_22	6	CAAGCAGAAGACGGCATACGAGAT	CAGCTCATCAGC	GTGACTGGAGTTCAGACGTGTGCTCTTCCGATCT	ACTGT	GGACTACHVGGGTWTCTAAT	CAAGCAGAAGACGGCATACGAGATCAGCTCATCAGCGTGACTGGAGTTCAGACGTGTGCTCTTCCGATCTACTGTGGACTACHVGGGTWTCTAAT
	23	Bm1_23	7	CAAGCAGAAGACGGCATACGAGAT	CAAACAACAGCT	GTGACTGGAGTTCAGACGTGTGCTCTTCCGATCT	CTGACG	GGACTACHVGGGTWTCTAAT	CAAGCAGAAGACGGCATACGAGATCAAACAACAGCTGTGACTGGAGTTCAGACGTGTGCTCTTCCGATCTCTGACGGGACTACHVGGGTWTCTAAT
	24	Bm1_24	8	CAAGCAGAAGACGGCATACGAGAT	GCAACACCATCC	GTGACTGGAGTTCAGACGTGTGCTCTTCCGATCT	GATCGTG	GGACTACHVGGGTWTCTAAT	CAAGCAGAAGACGGCATACGAGATGCAACACCATCCGTGACTGGAGTTCAGACGTGTGCTCTTCCGATCTGATCGTGGGACTACHVGGGTWTCTAAT
Bm2	1	Bm2_1	1	CAAGCAGAAGACGGCATACGAGAT	GCGATATATCGC	GTGACTGGAGTTCAGACGTGTGCTCTTCCGATCT		GGACTACHVGGGTWTCTAAT	CAAGCAGAAGACGGCATACGAGATGCGATATATCGCGTGACTGGAGTTCAGACGTGTGCTCTTCCGATCTGGACTACHVGGGTWTCTAAT
	2	Bm2_2	2	CAAGCAGAAGACGGCATACGAGAT	CGAGCAATCCTA	GTGACTGGAGTTCAGACGTGTGCTCTTCCGATCT	T	GGACTACHVGGGTWTCTAAT	CAAGCAGAAGACGGCATACGAGATCGAGCAATCCTAGTGACTGGAGTTCAGACGTGTGCTCTTCCGATCTTGGACTACHVGGGTWTCTAAT
	3	Bm2_3	3	CAAGCAGAAGACGGCATACGAGAT	AGTCGTGCACAT	GTGACTGGAGTTCAGACGTGTGCTCTTCCGATCT	TC	GGACTACHVGGGTWTCTAAT	CAAGCAGAAGACGGCATACGAGATAGTCGTGCACATGTGACTGGAGTTCAGACGTGTGCTCTTCCGATCTTCGGACTACHVGGGTWTCTAAT
	4	Bm2_4	4	CAAGCAGAAGACGGCATACGAGAT	GTATCTGCGCGT	GTGACTGGAGTTCAGACGTGTGCTCTTCCGATCT	CTA	GGACTACHVGGGTWTCTAAT	CAAGCAGAAGACGGCATACGAGATGTATCTGCGCGTGTGACTGGAGTTCAGACGTGTGCTCTTCCGATCTCTAGGACTACHVGGGTWTCTAAT
	5	Bm2_5	5	CAAGCAGAAGACGGCATACGAGAT	CGAGGGAAAGTC	GTGACTGGAGTTCAGACGTGTGCTCTTCCGATCT	AGCT	GGACTACHVGGGTWTCTAAT	CAAGCAGAAGACGGCATACGAGATCGAGGGAAAGTCGTGACTGGAGTTCAGACGTGTGCTCTTCCGATCTAGCTGGACTACHVGGGTWTCTAAT
	6	Bm2_6	6	CAAGCAGAAGACGGCATACGAGAT	CAAATTCGGGAT	GTGACTGGAGTTCAGACGTGTGCTCTTCCGATCT	ACTGT	GGACTACHVGGGTWTCTAAT	CAAGCAGAAGACGGCATACGAGATCAAATTCGGGATGTGACTGGAGTTCAGACGTGTGCTCTTCCGATCTACTGTGGACTACHVGGGTWTCTAAT
	7	Bm2_7	7	CAAGCAGAAGACGGCATACGAGAT	AGATTGACCAAC	GTGACTGGAGTTCAGACGTGTGCTCTTCCGATCT	CTGACG	GGACTACHVGGGTWTCTAAT	CAAGCAGAAGACGGCATACGAGATAGATTGACCAACGTGACTGGAGTTCAGACGTGTGCTCTTCCGATCTCTGACGGGACTACHVGGGTWTCTAAT
	8	Bm2_8	8	CAAGCAGAAGACGGCATACGAGAT	AGTTACGAGCTA	GTGACTGGAGTTCAGACGTGTGCTCTTCCGATCT	GATCGTG	GGACTACHVGGGTWTCTAAT	CAAGCAGAAGACGGCATACGAGATAGTTACGAGCTAGTGACTGGAGTTCAGACGTGTGCTCTTCCGATCTGATCGTGGGACTACHVGGGTWTCTAAT
	9	Bm2_9	1	CAAGCAGAAGACGGCATACGAGAT	GCATATGCACTG	GTGACTGGAGTTCAGACGTGTGCTCTTCCGATCT		GGACTACHVGGGTWTCTAAT	CAAGCAGAAGACGGCATACGAGATGCATATGCACTGGTGACTGGAGTTCAGACGTGTGCTCTTCCGATCTGGACTACHVGGGTWTCTAAT
	10	Bm2_10	2	CAAGCAGAAGACGGCATACGAGAT	CAACTCCCGTGA	GTGACTGGAGTTCAGACGTGTGCTCTTCCGATCT	T	GGACTACHVGGGTWTCTAAT	CAAGCAGAAGACGGCATACGAGATCAACTCCCGTGAGTGACTGGAGTTCAGACGTGTGCTCTTCCGATCTTGGACTACHVGGGTWTCTAAT
	11	Bm2_11	3	CAAGCAGAAGACGGCATACGAGAT	TTGCGTTAGCAG	GTGACTGGAGTTCAGACGTGTGCTCTTCCGATCT	TC	GGACTACHVGGGTWTCTAAT	CAAGCAGAAGACGGCATACGAGATTTGCGTTAGCAGGTGACTGGAGTTCAGACGTGTGCTCTTCCGATCTTCGGACTACHVGGGTWTCTAAT
	12	Bm2_12	4	CAAGCAGAAGACGGCATACGAGAT	TACGAGCCCTAA	GTGACTGGAGTTCAGACGTGTGCTCTTCCGATCT	CTA	GGACTACHVGGGTWTCTAAT	CAAGCAGAAGACGGCATACGAGATTACGAGCCCTAAGTGACTGGAGTTCAGACGTGTGCTCTTCCGATCTCTAGGACTACHVGGGTWTCTAAT
	13	Bm2_13	5	CAAGCAGAAGACGGCATACGAGAT	CACTACGCTAGA	GTGACTGGAGTTCAGACGTGTGCTCTTCCGATCT	AGCT	GGACTACHVGGGTWTCTAAT	CAAGCAGAAGACGGCATACGAGATCACTACGCTAGAGTGACTGGAGTTCAGACGTGTGCTCTTCCGATCTAGCTGGACTACHVGGGTWTCTAAT
	14	Bm2_14	6	CAAGCAGAAGACGGCATACGAGAT	TGCAGTCCTCGA	GTGACTGGAGTTCAGACGTGTGCTCTTCCGATCT	ACTGT	GGACTACHVGGGTWTCTAAT	CAAGCAGAAGACGGCATACGAGATTGCAGTCCTCGAGTGACTGGAGTTCAGACGTGTGCTCTTCCGATCTACTGTGGACTACHVGGGTWTCTAAT
	15	Bm2_15	7	CAAGCAGAAGACGGCATACGAGAT	ACCATAGCTCCG	GTGACTGGAGTTCAGACGTGTGCTCTTCCGATCT	CTGACG	GGACTACHVGGGTWTCTAAT	CAAGCAGAAGACGGCATACGAGATACCATAGCTCCGGTGACTGGAGTTCAGACGTGTGCTCTTCCGATCTCTGACGGGACTACHVGGGTWTCTAAT
	16	Bm2_16	8	CAAGCAGAAGACGGCATACGAGAT	TCGACATCTCTT	GTGACTGGAGTTCAGACGTGTGCTCTTCCGATCT	GATCGTG	GGACTACHVGGGTWTCTAAT	CAAGCAGAAGACGGCATACGAGATTCGACATCTCTTGTGACTGGAGTTCAGACGTGTGCTCTTCCGATCTGATCGTGGGACTACHVGGGTWTCTAAT
	17	Bm2_17	1	CAAGCAGAAGACGGCATACGAGAT	GAACACTTTGGA	GTGACTGGAGTTCAGACGTGTGCTCTTCCGATCT		GGACTACHVGGGTWTCTAAT	CAAGCAGAAGACGGCATACGAGATGAACACTTTGGAGTGACTGGAGTTCAGACGTGTGCTCTTCCGATCTGGACTACHVGGGTWTCTAAT
	18	Bm2_18	2	CAAGCAGAAGACGGCATACGAGAT	GAGCCATCTGTA	GTGACTGGAGTTCAGACGTGTGCTCTTCCGATCT	T	GGACTACHVGGGTWTCTAAT	CAAGCAGAAGACGGCATACGAGATGAGCCATCTGTAGTGACTGGAGTTCAGACGTGTGCTCTTCCGATCTTGGACTACHVGGGTWTCTAAT
	19	Bm2_19	3	CAAGCAGAAGACGGCATACGAGAT	TTGGGTACACGT	GTGACTGGAGTTCAGACGTGTGCTCTTCCGATCT	TC	GGACTACHVGGGTWTCTAAT	CAAGCAGAAGACGGCATACGAGATTTGGGTACACGTGTGACTGGAGTTCAGACGTGTGCTCTTCCGATCTTCGGACTACHVGGGTWTCTAAT
	20	Bm2_20	4	CAAGCAGAAGACGGCATACGAGAT	AAGGCGCTCCTT	GTGACTGGAGTTCAGACGTGTGCTCTTCCGATCT	CTA	GGACTACHVGGGTWTCTAAT	CAAGCAGAAGACGGCATACGAGATAAGGCGCTCCTTGTGACTGGAGTTCAGACGTGTGCTCTTCCGATCTCTAGGACTACHVGGGTWTCTAAT
	21	Bm2_21	5	CAAGCAGAAGACGGCATACGAGAT	TAATACGGATCG	GTGACTGGAGTTCAGACGTGTGCTCTTCCGATCT	AGCT	GGACTACHVGGGTWTCTAAT	CAAGCAGAAGACGGCATACGAGATTAATACGGATCGGTGACTGGAGTTCAGACGTGTGCTCTTCCGATCTAGCTGGACTACHVGGGTWTCTAAT
	22	Bm2_22	6	CAAGCAGAAGACGGCATACGAGAT	TCGGAATTAGAC	GTGACTGGAGTTCAGACGTGTGCTCTTCCGATCT	ACTGT	GGACTACHVGGGTWTCTAAT	CAAGCAGAAGACGGCATACGAGATTCGGAATTAGACGTGACTGGAGTTCAGACGTGTGCTCTTCCGATCTACTGTGGACTACHVGGGTWTCTAAT
	23	Bm2_23	7	CAAGCAGAAGACGGCATACGAGAT	TGTGAATTCGGA	GTGACTGGAGTTCAGACGTGTGCTCTTCCGATCT	CTGACG	GGACTACHVGGGTWTCTAAT	CAAGCAGAAGACGGCATACGAGATTGTGAATTCGGAGTGACTGGAGTTCAGACGTGTGCTCTTCCGATCTCTGACGGGACTACHVGGGTWTCTAAT
	24	Bm2_24	8	CAAGCAGAAGACGGCATACGAGAT	CATTCGTGGCGT	GTGACTGGAGTTCAGACGTGTGCTCTTCCGATCT	GATCGTG	GGACTACHVGGGTWTCTAAT	CAAGCAGAAGACGGCATACGAGATCATTCGTGGCGTGTGACTGGAGTTCAGACGTGTGCTCTTCCGATCTGATCGTGGGACTACHVGGGTWTCTAAT
Bm3	1	Bm3_1	1	CAAGCAGAAGACGGCATACGAGAT	TACTACGTGGCC	GTGACTGGAGTTCAGACGTGTGCTCTTCCGATCT		GGACTACHVGGGTWTCTAAT	CAAGCAGAAGACGGCATACGAGATTACTACGTGGCCGTGACTGGAGTTCAGACGTGTGCTCTTCCGATCTGGACTACHVGGGTWTCTAAT
	2	Bm3_2	2	CAAGCAGAAGACGGCATACGAGAT	GGCCAGTTCCTA	GTGACTGGAGTTCAGACGTGTGCTCTTCCGATCT	T	GGACTACHVGGGTWTCTAAT	CAAGCAGAAGACGGCATACGAGATGGCCAGTTCCTAGTGACTGGAGTTCAGACGTGTGCTCTTCCGATCTTGGACTACHVGGGTWTCTAAT
	3	Bm3_3	3	CAAGCAGAAGACGGCATACGAGAT	GATGTTCGCTAG	GTGACTGGAGTTCAGACGTGTGCTCTTCCGATCT	TC	GGACTACHVGGGTWTCTAAT	CAAGCAGAAGACGGCATACGAGATGATGTTCGCTAGGTGACTGGAGTTCAGACGTGTGCTCTTCCGATCTTCGGACTACHVGGGTWTCTAAT
	4	Bm3_4	4	CAAGCAGAAGACGGCATACGAGAT	CTATCTCCTGTC	GTGACTGGAGTTCAGACGTGTGCTCTTCCGATCT	CTA	GGACTACHVGGGTWTCTAAT	CAAGCAGAAGACGGCATACGAGATCTATCTCCTGTCGTGACTGGAGTTCAGACGTGTGCTCTTCCGATCTCTAGGACTACHVGGGTWTCTAAT
	5	Bm3_5	5	CAAGCAGAAGACGGCATACGAGAT	ACTCACAGGAAT	GTGACTGGAGTTCAGACGTGTGCTCTTCCGATCT	AGCT	GGACTACHVGGGTWTCTAAT	CAAGCAGAAGACGGCATACGAGATACTCACAGGAATGTGACTGGAGTTCAGACGTGTGCTCTTCCGATCTAGCTGGACTACHVGGGTWTCTAAT
	6	Bm3_6	6	CAAGCAGAAGACGGCATACGAGAT	ATGATGAGCCTC	GTGACTGGAGTTCAGACGTGTGCTCTTCCGATCT	ACTGT	GGACTACHVGGGTWTCTAAT	CAAGCAGAAGACGGCATACGAGATATGATGAGCCTCGTGACTGGAGTTCAGACGTGTGCTCTTCCGATCTACTGTGGACTACHVGGGTWTCTAAT
	7	Bm3_7	7	CAAGCAGAAGACGGCATACGAGAT	GTCGACAGAGGA	GTGACTGGAGTTCAGACGTGTGCTCTTCCGATCT	CTGACG	GGACTACHVGGGTWTCTAAT	CAAGCAGAAGACGGCATACGAGATGTCGACAGAGGAGTGACTGGAGTTCAGACGTGTGCTCTTCCGATCTCTGACGGGACTACHVGGGTWTCTAAT
	8	Bm3_8	8	CAAGCAGAAGACGGCATACGAGAT	TGTCGCAAATAG	GTGACTGGAGTTCAGACGTGTGCTCTTCCGATCT	GATCGTG	GGACTACHVGGGTWTCTAAT	CAAGCAGAAGACGGCATACGAGATTGTCGCAAATAGGTGACTGGAGTTCAGACGTGTGCTCTTCCGATCTGATCGTGGGACTACHVGGGTWTCTAAT
	9	Bm3_9	1	CAAGCAGAAGACGGCATACGAGAT	CATCCCTCTACT	GTGACTGGAGTTCAGACGTGTGCTCTTCCGATCT		GGACTACHVGGGTWTCTAAT	CAAGCAGAAGACGGCATACGAGATCATCCCTCTACTGTGACTGGAGTTCAGACGTGTGCTCTTCCGATCTGGACTACHVGGGTWTCTAAT
	10	Bm3_10	2	CAAGCAGAAGACGGCATACGAGAT	TATACCGCTGCG	GTGACTGGAGTTCAGACGTGTGCTCTTCCGATCT	T	GGACTACHVGGGTWTCTAAT	CAAGCAGAAGACGGCATACGAGATTATACCGCTGCGGTGACTGGAGTTCAGACGTGTGCTCTTCCGATCTTGGACTACHVGGGTWTCTAAT
	11	Bm3_11	3	CAAGCAGAAGACGGCATACGAGAT	AGTTGAGGCATT	GTGACTGGAGTTCAGACGTGTGCTCTTCCGATCT	TC	GGACTACHVGGGTWTCTAAT	CAAGCAGAAGACGGCATACGAGATAGTTGAGGCATTGTGACTGGAGTTCAGACGTGTGCTCTTCCGATCTTCGGACTACHVGGGTWTCTAAT
	12	Bm3_12	4	CAAGCAGAAGACGGCATACGAGAT	ACAATAGACACC	GTGACTGGAGTTCAGACGTGTGCTCTTCCGATCT	CTA	GGACTACHVGGGTWTCTAAT	CAAGCAGAAGACGGCATACGAGATACAATAGACACCGTGACTGGAGTTCAGACGTGTGCTCTTCCGATCTCTAGGACTACHVGGGTWTCTAAT
	13	Bm3_13	5	CAAGCAGAAGACGGCATACGAGAT	CGGTCAATTGAC	GTGACTGGAGTTCAGACGTGTGCTCTTCCGATCT	AGCT	GGACTACHVGGGTWTCTAAT	CAAGCAGAAGACGGCATACGAGATCGGTCAATTGACGTGACTGGAGTTCAGACGTGTGCTCTTCCGATCTAGCTGGACTACHVGGGTWTCTAAT
	14	Bm3_14	6	CAAGCAGAAGACGGCATACGAGAT	GTGGAGTCTCAT	GTGACTGGAGTTCAGACGTGTGCTCTTCCGATCT	ACTGT	GGACTACHVGGGTWTCTAAT	CAAGCAGAAGACGGCATACGAGATGTGGAGTCTCATGTGACTGGAGTTCAGACGTGTGCTCTTCCGATCTACTGTGGACTACHVGGGTWTCTAAT
	15	Bm3_15	7	CAAGCAGAAGACGGCATACGAGAT	GCTCGAAGATTC	GTGACTGGAGTTCAGACGTGTGCTCTTCCGATCT	CTGACG	GGACTACHVGGGTWTCTAAT	CAAGCAGAAGACGGCATACGAGATGCTCGAAGATTCGTGACTGGAGTTCAGACGTGTGCTCTTCCGATCTCTGACGGGACTACHVGGGTWTCTAAT
	16	Bm3_16	8	CAAGCAGAAGACGGCATACGAGAT	AGGCTTACGTGT	GTGACTGGAGTTCAGACGTGTGCTCTTCCGATCT	GATCGTG	GGACTACHVGGGTWTCTAAT	CAAGCAGAAGACGGCATACGAGATAGGCTTACGTGTGTGACTGGAGTTCAGACGTGTGCTCTTCCGATCTGATCGTGGGACTACHVGGGTWTCTAAT
	17	Bm3_17	1	CAAGCAGAAGACGGCATACGAGAT	TCTCTACCACTC	GTGACTGGAGTTCAGACGTGTGCTCTTCCGATCT		GGACTACHVGGGTWTCTAAT	CAAGCAGAAGACGGCATACGAGATTCTCTACCACTCGTGACTGGAGTTCAGACGTGTGCTCTTCCGATCTGGACTACHVGGGTWTCTAAT
	18	Bm3_18	2	CAAGCAGAAGACGGCATACGAGAT	ACTTCCAACTTC	GTGACTGGAGTTCAGACGTGTGCTCTTCCGATCT	T	GGACTACHVGGGTWTCTAAT	CAAGCAGAAGACGGCATACGAGATACTTCCAACTTCGTGACTGGAGTTCAGACGTGTGCTCTTCCGATCTTGGACTACHVGGGTWTCTAAT
	19	Bm3_19	3	CAAGCAGAAGACGGCATACGAGAT	CTCACCTAGGAA	GTGACTGGAGTTCAGACGTGTGCTCTTCCGATCT	TC	GGACTACHVGGGTWTCTAAT	CAAGCAGAAGACGGCATACGAGATCTCACCTAGGAAGTGACTGGAGTTCAGACGTGTGCTCTTCCGATCTTCGGACTACHVGGGTWTCTAAT
	20	Bm3_20	4	CAAGCAGAAGACGGCATACGAGAT	GTGTTGTCGTGC	GTGACTGGAGTTCAGACGTGTGCTCTTCCGATCT	CTA	GGACTACHVGGGTWTCTAAT	CAAGCAGAAGACGGCATACGAGATGTGTTGTCGTGCGTGACTGGAGTTCAGACGTGTGCTCTTCCGATCTCTAGGACTACHVGGGTWTCTAAT
	21	Bm3_21	5	CAAGCAGAAGACGGCATACGAGAT	CCACAGATCGAT	GTGACTGGAGTTCAGACGTGTGCTCTTCCGATCT	AGCT	GGACTACHVGGGTWTCTAAT	CAAGCAGAAGACGGCATACGAGATCCACAGATCGATGTGACTGGAGTTCAGACGTGTGCTCTTCCGATCTAGCTGGACTACHVGGGTWTCTAAT
	22	Bm3_22	6	CAAGCAGAAGACGGCATACGAGAT	TATCGACACAAG	GTGACTGGAGTTCAGACGTGTGCTCTTCCGATCT	ACTGT	GGACTACHVGGGTWTCTAAT	CAAGCAGAAGACGGCATACGAGATTATCGACACAAGGTGACTGGAGTTCAGACGTGTGCTCTTCCGATCTACTGTGGACTACHVGGGTWTCTAAT
	23	Bm3_23	7	CAAGCAGAAGACGGCATACGAGAT	GATTCCGGCTCA	GTGACTGGAGTTCAGACGTGTGCTCTTCCGATCT	CTGACG	GGACTACHVGGGTWTCTAAT	CAAGCAGAAGACGGCATACGAGATGATTCCGGCTCAGTGACTGGAGTTCAGACGTGTGCTCTTCCGATCTCTGACGGGACTACHVGGGTWTCTAAT
	24	Bm3_24	8	CAAGCAGAAGACGGCATACGAGAT	CGTAATTGCCGC	GTGACTGGAGTTCAGACGTGTGCTCTTCCGATCT	GATCGTG	GGACTACHVGGGTWTCTAAT	CAAGCAGAAGACGGCATACGAGATCGTAATTGCCGCGTGACTGGAGTTCAGACGTGTGCTCTTCCGATCTGATCGTGGGACTACHVGGGTWTCTAAT

## Sheet: Table S12E Reverse two-step
Table S12E. Assignment of phasing reverse primers for tagged PCR libraries with two-step phasing method
Mock Community	Replicate	Tagged PCR Libraries	Primer group	Adapter	Barcode	Sequencing primer	Spacer	Target primer (806R)	Composited primers
Bm1	1	Bm1_1	1	CAAGCAGAAGACGGCATACGAGAT	TACCGCTTCTTC	GTGACTGGAGTTCAGACGTGTGCTCTTCCGATCT		GGACTACHVGGGTWTCTAAT	CAAGCAGAAGACGGCATACGAGATTACCGCTTCTTCGTGACTGGAGTTCAGACGTGTGCTCTTCCGATCTGGACTACHVGGGTWTCTAAT
	2	Bm1_2	2	CAAGCAGAAGACGGCATACGAGAT	TGTGCGATAACA	GTGACTGGAGTTCAGACGTGTGCTCTTCCGATCT	T	GGACTACHVGGGTWTCTAAT	CAAGCAGAAGACGGCATACGAGATTGTGCGATAACAGTGACTGGAGTTCAGACGTGTGCTCTTCCGATCTTGGACTACHVGGGTWTCTAAT
	3	Bm1_3	3	CAAGCAGAAGACGGCATACGAGAT	GATTATCGACGA	GTGACTGGAGTTCAGACGTGTGCTCTTCCGATCT	TC	GGACTACHVGGGTWTCTAAT	CAAGCAGAAGACGGCATACGAGATGATTATCGACGAGTGACTGGAGTTCAGACGTGTGCTCTTCCGATCTTCGGACTACHVGGGTWTCTAAT
	4	Bm1_4	4	CAAGCAGAAGACGGCATACGAGAT	GCCTAGCCCAAT	GTGACTGGAGTTCAGACGTGTGCTCTTCCGATCT	CTA	GGACTACHVGGGTWTCTAAT	CAAGCAGAAGACGGCATACGAGATGCCTAGCCCAATGTGACTGGAGTTCAGACGTGTGCTCTTCCGATCTCTAGGACTACHVGGGTWTCTAAT
	5	Bm1_5	5	CAAGCAGAAGACGGCATACGAGAT	GATGTATGTGGT	GTGACTGGAGTTCAGACGTGTGCTCTTCCGATCT	AGCT	GGACTACHVGGGTWTCTAAT	CAAGCAGAAGACGGCATACGAGATGATGTATGTGGTGTGACTGGAGTTCAGACGTGTGCTCTTCCGATCTAGCTGGACTACHVGGGTWTCTAAT
	6	Bm1_6	6	CAAGCAGAAGACGGCATACGAGAT	ACTCCTTGTGTT	GTGACTGGAGTTCAGACGTGTGCTCTTCCGATCT	ACTGT	GGACTACHVGGGTWTCTAAT	CAAGCAGAAGACGGCATACGAGATACTCCTTGTGTTGTGACTGGAGTTCAGACGTGTGCTCTTCCGATCTACTGTGGACTACHVGGGTWTCTAAT
	7	Bm1_7	7	CAAGCAGAAGACGGCATACGAGAT	GTCACGGACATT	GTGACTGGAGTTCAGACGTGTGCTCTTCCGATCT	CTGACG	GGACTACHVGGGTWTCTAAT	CAAGCAGAAGACGGCATACGAGATGTCACGGACATTGTGACTGGAGTTCAGACGTGTGCTCTTCCGATCTCTGACGGGACTACHVGGGTWTCTAAT
	8	Bm1_8	8	CAAGCAGAAGACGGCATACGAGAT	GCGAGCGAAGTA	GTGACTGGAGTTCAGACGTGTGCTCTTCCGATCT	GATCGTG	GGACTACHVGGGTWTCTAAT	CAAGCAGAAGACGGCATACGAGATGCGAGCGAAGTAGTGACTGGAGTTCAGACGTGTGCTCTTCCGATCTGATCGTGGGACTACHVGGGTWTCTAAT
	9	Bm1_9	1	CAAGCAGAAGACGGCATACGAGAT	ATCTACCGAAGC	GTGACTGGAGTTCAGACGTGTGCTCTTCCGATCT		GGACTACHVGGGTWTCTAAT	CAAGCAGAAGACGGCATACGAGATATCTACCGAAGCGTGACTGGAGTTCAGACGTGTGCTCTTCCGATCTGGACTACHVGGGTWTCTAAT
	10	Bm1_10	2	CAAGCAGAAGACGGCATACGAGAT	ACTTGGTGTAAG	GTGACTGGAGTTCAGACGTGTGCTCTTCCGATCT	T	GGACTACHVGGGTWTCTAAT	CAAGCAGAAGACGGCATACGAGATACTTGGTGTAAGGTGACTGGAGTTCAGACGTGTGCTCTTCCGATCTTGGACTACHVGGGTWTCTAAT
	11	Bm1_11	3	CAAGCAGAAGACGGCATACGAGAT	TCTTGGAGGTCA	GTGACTGGAGTTCAGACGTGTGCTCTTCCGATCT	TC	GGACTACHVGGGTWTCTAAT	CAAGCAGAAGACGGCATACGAGATTCTTGGAGGTCAGTGACTGGAGTTCAGACGTGTGCTCTTCCGATCTTCGGACTACHVGGGTWTCTAAT
	12	Bm1_12	4	CAAGCAGAAGACGGCATACGAGAT	TCACCTCCTTGT	GTGACTGGAGTTCAGACGTGTGCTCTTCCGATCT	CTA	GGACTACHVGGGTWTCTAAT	CAAGCAGAAGACGGCATACGAGATTCACCTCCTTGTGTGACTGGAGTTCAGACGTGTGCTCTTCCGATCTCTAGGACTACHVGGGTWTCTAAT
	13	Bm1_13	5	CAAGCAGAAGACGGCATACGAGAT	GCACACCTGATA	GTGACTGGAGTTCAGACGTGTGCTCTTCCGATCT	AGCT	GGACTACHVGGGTWTCTAAT	CAAGCAGAAGACGGCATACGAGATGCACACCTGATAGTGACTGGAGTTCAGACGTGTGCTCTTCCGATCTAGCTGGACTACHVGGGTWTCTAAT
	14	Bm1_14	6	CAAGCAGAAGACGGCATACGAGAT	GCGACAATTACA	GTGACTGGAGTTCAGACGTGTGCTCTTCCGATCT	ACTGT	GGACTACHVGGGTWTCTAAT	CAAGCAGAAGACGGCATACGAGATGCGACAATTACAGTGACTGGAGTTCAGACGTGTGCTCTTCCGATCTACTGTGGACTACHVGGGTWTCTAAT
	15	Bm1_15	7	CAAGCAGAAGACGGCATACGAGAT	TCATGCTCCATT	GTGACTGGAGTTCAGACGTGTGCTCTTCCGATCT	CTGACG	GGACTACHVGGGTWTCTAAT	CAAGCAGAAGACGGCATACGAGATTCATGCTCCATTGTGACTGGAGTTCAGACGTGTGCTCTTCCGATCTCTGACGGGACTACHVGGGTWTCTAAT
	16	Bm1_16	8	CAAGCAGAAGACGGCATACGAGAT	AGCTGTCAAGCT	GTGACTGGAGTTCAGACGTGTGCTCTTCCGATCT	GATCGTG	GGACTACHVGGGTWTCTAAT	CAAGCAGAAGACGGCATACGAGATAGCTGTCAAGCTGTGACTGGAGTTCAGACGTGTGCTCTTCCGATCTGATCGTGGGACTACHVGGGTWTCTAAT
	17	Bm1_17	1	CAAGCAGAAGACGGCATACGAGAT	GAGAGCAACAGA	GTGACTGGAGTTCAGACGTGTGCTCTTCCGATCT		GGACTACHVGGGTWTCTAAT	CAAGCAGAAGACGGCATACGAGATGAGAGCAACAGAGTGACTGGAGTTCAGACGTGTGCTCTTCCGATCTGGACTACHVGGGTWTCTAAT
	18	Bm1_18	2	CAAGCAGAAGACGGCATACGAGAT	TACTCGGGAACT	GTGACTGGAGTTCAGACGTGTGCTCTTCCGATCT	T	GGACTACHVGGGTWTCTAAT	CAAGCAGAAGACGGCATACGAGATTACTCGGGAACTGTGACTGGAGTTCAGACGTGTGCTCTTCCGATCTTGGACTACHVGGGTWTCTAAT
	19	Bm1_19	3	CAAGCAGAAGACGGCATACGAGAT	CGTGCTTAGGCT	GTGACTGGAGTTCAGACGTGTGCTCTTCCGATCT	TC	GGACTACHVGGGTWTCTAAT	CAAGCAGAAGACGGCATACGAGATCGTGCTTAGGCTGTGACTGGAGTTCAGACGTGTGCTCTTCCGATCTTCGGACTACHVGGGTWTCTAAT
	20	Bm1_20	4	CAAGCAGAAGACGGCATACGAGAT	TACCGAAGGTAT	GTGACTGGAGTTCAGACGTGTGCTCTTCCGATCT	CTA	GGACTACHVGGGTWTCTAAT	CAAGCAGAAGACGGCATACGAGATTACCGAAGGTATGTGACTGGAGTTCAGACGTGTGCTCTTCCGATCTCTAGGACTACHVGGGTWTCTAAT
	21	Bm1_21	5	CAAGCAGAAGACGGCATACGAGAT	CACTCATCATTC	GTGACTGGAGTTCAGACGTGTGCTCTTCCGATCT	AGCT	GGACTACHVGGGTWTCTAAT	CAAGCAGAAGACGGCATACGAGATCACTCATCATTCGTGACTGGAGTTCAGACGTGTGCTCTTCCGATCTAGCTGGACTACHVGGGTWTCTAAT
	22	Bm1_22	6	CAAGCAGAAGACGGCATACGAGAT	GTATTTCGGACG	GTGACTGGAGTTCAGACGTGTGCTCTTCCGATCT	ACTGT	GGACTACHVGGGTWTCTAAT	CAAGCAGAAGACGGCATACGAGATGTATTTCGGACGGTGACTGGAGTTCAGACGTGTGCTCTTCCGATCTACTGTGGACTACHVGGGTWTCTAAT
	23	Bm1_23	7	CAAGCAGAAGACGGCATACGAGAT	TATCTATCCTGC	GTGACTGGAGTTCAGACGTGTGCTCTTCCGATCT	CTGACG	GGACTACHVGGGTWTCTAAT	CAAGCAGAAGACGGCATACGAGATTATCTATCCTGCGTGACTGGAGTTCAGACGTGTGCTCTTCCGATCTCTGACGGGACTACHVGGGTWTCTAAT
	24	Bm1_24	8	CAAGCAGAAGACGGCATACGAGAT	TTGCCAAGAGTC	GTGACTGGAGTTCAGACGTGTGCTCTTCCGATCT	GATCGTG	GGACTACHVGGGTWTCTAAT	CAAGCAGAAGACGGCATACGAGATTTGCCAAGAGTCGTGACTGGAGTTCAGACGTGTGCTCTTCCGATCTGATCGTGGGACTACHVGGGTWTCTAAT
Bm2	1	Bm2_1	1	CAAGCAGAAGACGGCATACGAGAT	AGTAGCGGAAGA	GTGACTGGAGTTCAGACGTGTGCTCTTCCGATCT		GGACTACHVGGGTWTCTAAT	CAAGCAGAAGACGGCATACGAGATAGTAGCGGAAGAGTGACTGGAGTTCAGACGTGTGCTCTTCCGATCTGGACTACHVGGGTWTCTAAT
	2	Bm2_2	2	CAAGCAGAAGACGGCATACGAGAT	GCAATTAGGTAC	GTGACTGGAGTTCAGACGTGTGCTCTTCCGATCT	T	GGACTACHVGGGTWTCTAAT	CAAGCAGAAGACGGCATACGAGATGCAATTAGGTACGTGACTGGAGTTCAGACGTGTGCTCTTCCGATCTTGGACTACHVGGGTWTCTAAT
	3	Bm2_3	3	CAAGCAGAAGACGGCATACGAGAT	CATACCGTGAGT	GTGACTGGAGTTCAGACGTGTGCTCTTCCGATCT	TC	GGACTACHVGGGTWTCTAAT	CAAGCAGAAGACGGCATACGAGATCATACCGTGAGTGTGACTGGAGTTCAGACGTGTGCTCTTCCGATCTTCGGACTACHVGGGTWTCTAAT
	4	Bm2_4	4	CAAGCAGAAGACGGCATACGAGAT	ATGTGTGTAGAC	GTGACTGGAGTTCAGACGTGTGCTCTTCCGATCT	CTA	GGACTACHVGGGTWTCTAAT	CAAGCAGAAGACGGCATACGAGATATGTGTGTAGACGTGACTGGAGTTCAGACGTGTGCTCTTCCGATCTCTAGGACTACHVGGGTWTCTAAT
	5	Bm2_5	5	CAAGCAGAAGACGGCATACGAGAT	CCTGCGAAGTAT	GTGACTGGAGTTCAGACGTGTGCTCTTCCGATCT	AGCT	GGACTACHVGGGTWTCTAAT	CAAGCAGAAGACGGCATACGAGATCCTGCGAAGTATGTGACTGGAGTTCAGACGTGTGCTCTTCCGATCTAGCTGGACTACHVGGGTWTCTAAT
	6	Bm2_6	6	CAAGCAGAAGACGGCATACGAGAT	TTCTCTCGACAT	GTGACTGGAGTTCAGACGTGTGCTCTTCCGATCT	ACTGT	GGACTACHVGGGTWTCTAAT	CAAGCAGAAGACGGCATACGAGATTTCTCTCGACATGTGACTGGAGTTCAGACGTGTGCTCTTCCGATCTACTGTGGACTACHVGGGTWTCTAAT
	7	Bm2_7	7	CAAGCAGAAGACGGCATACGAGAT	GCTCTCCGTAGA	GTGACTGGAGTTCAGACGTGTGCTCTTCCGATCT	CTGACG	GGACTACHVGGGTWTCTAAT	CAAGCAGAAGACGGCATACGAGATGCTCTCCGTAGAGTGACTGGAGTTCAGACGTGTGCTCTTCCGATCTCTGACGGGACTACHVGGGTWTCTAAT
	8	Bm2_8	8	CAAGCAGAAGACGGCATACGAGAT	GTTAAGCTGACC	GTGACTGGAGTTCAGACGTGTGCTCTTCCGATCT	GATCGTG	GGACTACHVGGGTWTCTAAT	CAAGCAGAAGACGGCATACGAGATGTTAAGCTGACCGTGACTGGAGTTCAGACGTGTGCTCTTCCGATCTGATCGTGGGACTACHVGGGTWTCTAAT
	9	Bm2_9	1	CAAGCAGAAGACGGCATACGAGAT	ATGCCATGCCGT	GTGACTGGAGTTCAGACGTGTGCTCTTCCGATCT		GGACTACHVGGGTWTCTAAT	CAAGCAGAAGACGGCATACGAGATATGCCATGCCGTGTGACTGGAGTTCAGACGTGTGCTCTTCCGATCTGGACTACHVGGGTWTCTAAT
	10	Bm2_10	2	CAAGCAGAAGACGGCATACGAGAT	GACATTGTCACG	GTGACTGGAGTTCAGACGTGTGCTCTTCCGATCT	T	GGACTACHVGGGTWTCTAAT	CAAGCAGAAGACGGCATACGAGATGACATTGTCACGGTGACTGGAGTTCAGACGTGTGCTCTTCCGATCTTGGACTACHVGGGTWTCTAAT
	11	Bm2_11	3	CAAGCAGAAGACGGCATACGAGAT	GCCAACAACCAT	GTGACTGGAGTTCAGACGTGTGCTCTTCCGATCT	TC	GGACTACHVGGGTWTCTAAT	CAAGCAGAAGACGGCATACGAGATGCCAACAACCATGTGACTGGAGTTCAGACGTGTGCTCTTCCGATCTTCGGACTACHVGGGTWTCTAAT
	12	Bm2_12	4	CAAGCAGAAGACGGCATACGAGAT	ATCAGTACTAGG	GTGACTGGAGTTCAGACGTGTGCTCTTCCGATCT	CTA	GGACTACHVGGGTWTCTAAT	CAAGCAGAAGACGGCATACGAGATATCAGTACTAGGGTGACTGGAGTTCAGACGTGTGCTCTTCCGATCTCTAGGACTACHVGGGTWTCTAAT
	13	Bm2_13	5	CAAGCAGAAGACGGCATACGAGAT	TCCTCGAGCGAT	GTGACTGGAGTTCAGACGTGTGCTCTTCCGATCT	AGCT	GGACTACHVGGGTWTCTAAT	CAAGCAGAAGACGGCATACGAGATTCCTCGAGCGATGTGACTGGAGTTCAGACGTGTGCTCTTCCGATCTAGCTGGACTACHVGGGTWTCTAAT
	14	Bm2_14	6	CAAGCAGAAGACGGCATACGAGAT	ACCCAAGCGTTA	GTGACTGGAGTTCAGACGTGTGCTCTTCCGATCT	ACTGT	GGACTACHVGGGTWTCTAAT	CAAGCAGAAGACGGCATACGAGATACCCAAGCGTTAGTGACTGGAGTTCAGACGTGTGCTCTTCCGATCTACTGTGGACTACHVGGGTWTCTAAT
	15	Bm2_15	7	CAAGCAGAAGACGGCATACGAGAT	TGCAGCAAGATT	GTGACTGGAGTTCAGACGTGTGCTCTTCCGATCT	CTGACG	GGACTACHVGGGTWTCTAAT	CAAGCAGAAGACGGCATACGAGATTGCAGCAAGATTGTGACTGGAGTTCAGACGTGTGCTCTTCCGATCTCTGACGGGACTACHVGGGTWTCTAAT
	16	Bm2_16	8	CAAGCAGAAGACGGCATACGAGAT	AGCAACATTGCA	GTGACTGGAGTTCAGACGTGTGCTCTTCCGATCT	GATCGTG	GGACTACHVGGGTWTCTAAT	CAAGCAGAAGACGGCATACGAGATAGCAACATTGCAGTGACTGGAGTTCAGACGTGTGCTCTTCCGATCTGATCGTGGGACTACHVGGGTWTCTAAT
	17	Bm2_17	1	CAAGCAGAAGACGGCATACGAGAT	GATGTGGTGTTA	GTGACTGGAGTTCAGACGTGTGCTCTTCCGATCT		GGACTACHVGGGTWTCTAAT	CAAGCAGAAGACGGCATACGAGATGATGTGGTGTTAGTGACTGGAGTTCAGACGTGTGCTCTTCCGATCTGGACTACHVGGGTWTCTAAT
	18	Bm2_18	2	CAAGCAGAAGACGGCATACGAGAT	CAGAAATGTGTC	GTGACTGGAGTTCAGACGTGTGCTCTTCCGATCT	T	GGACTACHVGGGTWTCTAAT	CAAGCAGAAGACGGCATACGAGATCAGAAATGTGTCGTGACTGGAGTTCAGACGTGTGCTCTTCCGATCTTGGACTACHVGGGTWTCTAAT
	19	Bm2_19	3	CAAGCAGAAGACGGCATACGAGAT	GTAGAGGTAGAG	GTGACTGGAGTTCAGACGTGTGCTCTTCCGATCT	TC	GGACTACHVGGGTWTCTAAT	CAAGCAGAAGACGGCATACGAGATGTAGAGGTAGAGGTGACTGGAGTTCAGACGTGTGCTCTTCCGATCTTCGGACTACHVGGGTWTCTAAT
	20	Bm2_20	4	CAAGCAGAAGACGGCATACGAGAT	CGTGATCCGCTA	GTGACTGGAGTTCAGACGTGTGCTCTTCCGATCT	CTA	GGACTACHVGGGTWTCTAAT	CAAGCAGAAGACGGCATACGAGATCGTGATCCGCTAGTGACTGGAGTTCAGACGTGTGCTCTTCCGATCTCTAGGACTACHVGGGTWTCTAAT
	21	Bm2_21	5	CAAGCAGAAGACGGCATACGAGAT	GGTTATTTGGCG	GTGACTGGAGTTCAGACGTGTGCTCTTCCGATCT	AGCT	GGACTACHVGGGTWTCTAAT	CAAGCAGAAGACGGCATACGAGATGGTTATTTGGCGGTGACTGGAGTTCAGACGTGTGCTCTTCCGATCTAGCTGGACTACHVGGGTWTCTAAT
	22	Bm2_22	6	CAAGCAGAAGACGGCATACGAGAT	GGATCGTAATAC	GTGACTGGAGTTCAGACGTGTGCTCTTCCGATCT	ACTGT	GGACTACHVGGGTWTCTAAT	CAAGCAGAAGACGGCATACGAGATGGATCGTAATACGTGACTGGAGTTCAGACGTGTGCTCTTCCGATCTACTGTGGACTACHVGGGTWTCTAAT
	23	Bm2_23	7	CAAGCAGAAGACGGCATACGAGAT	GCATAGCATCAA	GTGACTGGAGTTCAGACGTGTGCTCTTCCGATCT	CTGACG	GGACTACHVGGGTWTCTAAT	CAAGCAGAAGACGGCATACGAGATGCATAGCATCAAGTGACTGGAGTTCAGACGTGTGCTCTTCCGATCTCTGACGGGACTACHVGGGTWTCTAAT
	24	Bm2_24	8	CAAGCAGAAGACGGCATACGAGAT	GTGTTAGATGTG	GTGACTGGAGTTCAGACGTGTGCTCTTCCGATCT	GATCGTG	GGACTACHVGGGTWTCTAAT	CAAGCAGAAGACGGCATACGAGATGTGTTAGATGTGGTGACTGGAGTTCAGACGTGTGCTCTTCCGATCTGATCGTGGGACTACHVGGGTWTCTAAT
Bm3	1	Bm3_1	1	CAAGCAGAAGACGGCATACGAGAT	TTAGAGCCATGC	GTGACTGGAGTTCAGACGTGTGCTCTTCCGATCT		GGACTACHVGGGTWTCTAAT	CAAGCAGAAGACGGCATACGAGATTTAGAGCCATGCGTGACTGGAGTTCAGACGTGTGCTCTTCCGATCTGGACTACHVGGGTWTCTAAT
	2	Bm3_2	2	CAAGCAGAAGACGGCATACGAGAT	TGAACCCTATGG	GTGACTGGAGTTCAGACGTGTGCTCTTCCGATCT	T	GGACTACHVGGGTWTCTAAT	CAAGCAGAAGACGGCATACGAGATTGAACCCTATGGGTGACTGGAGTTCAGACGTGTGCTCTTCCGATCTTGGACTACHVGGGTWTCTAAT
	3	Bm3_3	3	CAAGCAGAAGACGGCATACGAGAT	AGAGTCTTGCCA	GTGACTGGAGTTCAGACGTGTGCTCTTCCGATCT	TC	GGACTACHVGGGTWTCTAAT	CAAGCAGAAGACGGCATACGAGATAGAGTCTTGCCAGTGACTGGAGTTCAGACGTGTGCTCTTCCGATCTTCGGACTACHVGGGTWTCTAAT
	4	Bm3_4	4	CAAGCAGAAGACGGCATACGAGAT	ACAACACTCCGA	GTGACTGGAGTTCAGACGTGTGCTCTTCCGATCT	CTA	GGACTACHVGGGTWTCTAAT	CAAGCAGAAGACGGCATACGAGATACAACACTCCGAGTGACTGGAGTTCAGACGTGTGCTCTTCCGATCTCTAGGACTACHVGGGTWTCTAAT
	5	Bm3_5	5	CAAGCAGAAGACGGCATACGAGAT	CGATGCTGTTGA	GTGACTGGAGTTCAGACGTGTGCTCTTCCGATCT	AGCT	GGACTACHVGGGTWTCTAAT	CAAGCAGAAGACGGCATACGAGATCGATGCTGTTGAGTGACTGGAGTTCAGACGTGTGCTCTTCCGATCTAGCTGGACTACHVGGGTWTCTAAT
	6	Bm3_6	6	CAAGCAGAAGACGGCATACGAGAT	ACGACTGCATAA	GTGACTGGAGTTCAGACGTGTGCTCTTCCGATCT	ACTGT	GGACTACHVGGGTWTCTAAT	CAAGCAGAAGACGGCATACGAGATACGACTGCATAAGTGACTGGAGTTCAGACGTGTGCTCTTCCGATCTACTGTGGACTACHVGGGTWTCTAAT
	7	Bm3_7	7	CAAGCAGAAGACGGCATACGAGAT	ACGCGAACTAAT	GTGACTGGAGTTCAGACGTGTGCTCTTCCGATCT	CTGACG	GGACTACHVGGGTWTCTAAT	CAAGCAGAAGACGGCATACGAGATACGCGAACTAATGTGACTGGAGTTCAGACGTGTGCTCTTCCGATCTCTGACGGGACTACHVGGGTWTCTAAT
	8	Bm3_8	8	CAAGCAGAAGACGGCATACGAGAT	AGCTATGTATGG	GTGACTGGAGTTCAGACGTGTGCTCTTCCGATCT	GATCGTG	GGACTACHVGGGTWTCTAAT	CAAGCAGAAGACGGCATACGAGATAGCTATGTATGGGTGACTGGAGTTCAGACGTGTGCTCTTCCGATCTGATCGTGGGACTACHVGGGTWTCTAAT
	9	Bm3_9	1	CAAGCAGAAGACGGCATACGAGAT	ACGGGTCATCAT	GTGACTGGAGTTCAGACGTGTGCTCTTCCGATCT		GGACTACHVGGGTWTCTAAT	CAAGCAGAAGACGGCATACGAGATACGGGTCATCATGTGACTGGAGTTCAGACGTGTGCTCTTCCGATCTGGACTACHVGGGTWTCTAAT
	10	Bm3_10	2	CAAGCAGAAGACGGCATACGAGAT	GAAACATCCCAC	GTGACTGGAGTTCAGACGTGTGCTCTTCCGATCT	T	GGACTACHVGGGTWTCTAAT	CAAGCAGAAGACGGCATACGAGATGAAACATCCCACGTGACTGGAGTTCAGACGTGTGCTCTTCCGATCTTGGACTACHVGGGTWTCTAAT
	11	Bm3_11	3	CAAGCAGAAGACGGCATACGAGAT	CGTACTCTCGAG	GTGACTGGAGTTCAGACGTGTGCTCTTCCGATCT	TC	GGACTACHVGGGTWTCTAAT	CAAGCAGAAGACGGCATACGAGATCGTACTCTCGAGGTGACTGGAGTTCAGACGTGTGCTCTTCCGATCTTCGGACTACHVGGGTWTCTAAT
	12	Bm3_12	4	CAAGCAGAAGACGGCATACGAGAT	TCAGTTCTCGTT	GTGACTGGAGTTCAGACGTGTGCTCTTCCGATCT	CTA	GGACTACHVGGGTWTCTAAT	CAAGCAGAAGACGGCATACGAGATTCAGTTCTCGTTGTGACTGGAGTTCAGACGTGTGCTCTTCCGATCTCTAGGACTACHVGGGTWTCTAAT
	13	Bm3_13	5	CAAGCAGAAGACGGCATACGAGAT	TCGTGCGTGTTG	GTGACTGGAGTTCAGACGTGTGCTCTTCCGATCT	AGCT	GGACTACHVGGGTWTCTAAT	CAAGCAGAAGACGGCATACGAGATTCGTGCGTGTTGGTGACTGGAGTTCAGACGTGTGCTCTTCCGATCTAGCTGGACTACHVGGGTWTCTAAT
	14	Bm3_14	6	CAAGCAGAAGACGGCATACGAGAT	GTTATCGCATGG	GTGACTGGAGTTCAGACGTGTGCTCTTCCGATCT	ACTGT	GGACTACHVGGGTWTCTAAT	CAAGCAGAAGACGGCATACGAGATGTTATCGCATGGGTGACTGGAGTTCAGACGTGTGCTCTTCCGATCTACTGTGGACTACHVGGGTWTCTAAT
	15	Bm3_15	7	CAAGCAGAAGACGGCATACGAGAT	GATCACGAGAGG	GTGACTGGAGTTCAGACGTGTGCTCTTCCGATCT	CTGACG	GGACTACHVGGGTWTCTAAT	CAAGCAGAAGACGGCATACGAGATGATCACGAGAGGGTGACTGGAGTTCAGACGTGTGCTCTTCCGATCTCTGACGGGACTACHVGGGTWTCTAAT
	16	Bm3_16	8	CAAGCAGAAGACGGCATACGAGAT	GTAAATTCAGGC	GTGACTGGAGTTCAGACGTGTGCTCTTCCGATCT	GATCGTG	GGACTACHVGGGTWTCTAAT	CAAGCAGAAGACGGCATACGAGATGTAAATTCAGGCGTGACTGGAGTTCAGACGTGTGCTCTTCCGATCTGATCGTGGGACTACHVGGGTWTCTAAT
	17	Bm3_17	1	CAAGCAGAAGACGGCATACGAGAT	AGTGTTTCGGAC	GTGACTGGAGTTCAGACGTGTGCTCTTCCGATCT		GGACTACHVGGGTWTCTAAT	CAAGCAGAAGACGGCATACGAGATAGTGTTTCGGACGTGACTGGAGTTCAGACGTGTGCTCTTCCGATCTGGACTACHVGGGTWTCTAAT
	18	Bm3_18	2	CAAGCAGAAGACGGCATACGAGAT	ACACGCGGTTTA	GTGACTGGAGTTCAGACGTGTGCTCTTCCGATCT	T	GGACTACHVGGGTWTCTAAT	CAAGCAGAAGACGGCATACGAGATACACGCGGTTTAGTGACTGGAGTTCAGACGTGTGCTCTTCCGATCTTGGACTACHVGGGTWTCTAAT
	19	Bm3_19	3	CAAGCAGAAGACGGCATACGAGAT	TGGCAAATCTAG	GTGACTGGAGTTCAGACGTGTGCTCTTCCGATCT	TC	GGACTACHVGGGTWTCTAAT	CAAGCAGAAGACGGCATACGAGATTGGCAAATCTAGGTGACTGGAGTTCAGACGTGTGCTCTTCCGATCTTCGGACTACHVGGGTWTCTAAT
	20	Bm3_20	4	CAAGCAGAAGACGGCATACGAGAT	CACCTTACCTTA	GTGACTGGAGTTCAGACGTGTGCTCTTCCGATCT	CTA	GGACTACHVGGGTWTCTAAT	CAAGCAGAAGACGGCATACGAGATCACCTTACCTTAGTGACTGGAGTTCAGACGTGTGCTCTTCCGATCTCTAGGACTACHVGGGTWTCTAAT
	21	Bm3_21	5	CAAGCAGAAGACGGCATACGAGAT	TTAACCTTCCTG	GTGACTGGAGTTCAGACGTGTGCTCTTCCGATCT	AGCT	GGACTACHVGGGTWTCTAAT	CAAGCAGAAGACGGCATACGAGATTTAACCTTCCTGGTGACTGGAGTTCAGACGTGTGCTCTTCCGATCTAGCTGGACTACHVGGGTWTCTAAT
	22	Bm3_22	6	CAAGCAGAAGACGGCATACGAGAT	TGCCGTATGCCA	GTGACTGGAGTTCAGACGTGTGCTCTTCCGATCT	ACTGT	GGACTACHVGGGTWTCTAAT	CAAGCAGAAGACGGCATACGAGATTGCCGTATGCCAGTGACTGGAGTTCAGACGTGTGCTCTTCCGATCTACTGTGGACTACHVGGGTWTCTAAT
	23	Bm3_23	7	CAAGCAGAAGACGGCATACGAGAT	CGTGACAATAGT	GTGACTGGAGTTCAGACGTGTGCTCTTCCGATCT	CTGACG	GGACTACHVGGGTWTCTAAT	CAAGCAGAAGACGGCATACGAGATCGTGACAATAGTGTGACTGGAGTTCAGACGTGTGCTCTTCCGATCTCTGACGGGACTACHVGGGTWTCTAAT
	24	Bm3_24	8	CAAGCAGAAGACGGCATACGAGAT	CGCTACAACTCG	GTGACTGGAGTTCAGACGTGTGCTCTTCCGATCT	GATCGTG	GGACTACHVGGGTWTCTAAT	CAAGCAGAAGACGGCATACGAGATCGCTACAACTCGGTGACTGGAGTTCAGACGTGTGCTCTTCCGATCTGATCGTGGGACTACHVGGGTWTCTAAT
